# Supplementary material for: Threat gates visual aversion via theta activity in Tachykinergic neurons
Source: Nat Commun. 2023 Jul 13;14:3987. doi: 10.1038/s41467-023-39667-z (PMC10345120; doi:10.1038/s41467-023-39667-z)
Supplement: Supplementary file 3 — Supplementary Data 1 [file 41467_2023_39667_MOESM3_ESM.xlsx]

## Sheet: Sheet1
Chromosome			DNA sequence around mutation	Disruptive phenotype
Supplementary Table 1 List of neuropeptide null mutant lines used in this study
I	II	III		Gated visual aversion	Increased locomotion	N
y1w1118				-	-	24
y2cho2v1				-	-	26
y1w1118		AkhSK2	CCTCATTGCAGCCGTGC-cttcatgctgctggcct	-	-	15
y1w1118		AstASK4	CAGCAGCCAGACGTGCCCCATCCCGTGCCCATAGCATCACAATcacctc------CGCCCACCTCCTACTGCTGGCAG	-	-	16
y2cho2v1	AstCSK5		ACCGGTCCTGTTTCGGtcga----------gcctcgctgagggcaaagaacag	-	+	11
y2cho2v1	AstCCSK1		GCACTCCGTTGTGCAGAACCTATCACCTACCA----tgttgattatcctgctcgtcct	-	+	12
y1w1118		CCHa2SK1	CCAGGCCTACGGTCATGTG----------gtcatggcaagcgctctctga	+	+	9
y2cho2v1	CG13565SK5		GGCTGCCAATcgacaaacGACAAACGGTCGTCTGCT	+	+	16
y2cho2v1	Dh31SK1/Dh31SK2		SK1: CGATGCGCTTGCTTCGCCTTG--cttcctcctcttctgc; SK2: ACCGATGCGCTTGCTTCGCCTT-------ctcctcttctgcctcttg	-	-	8
y1w1118		DskSK1	TGGTGCTGCCGATCCCAGC-----agactagtctacagaac	+	-	11
y1w1118	FmrfSK6		GTCGGCC-gagatcatcgatacgcccaac	-	-	9
y1w1118		hugSK1	CTATTCTCCTCCAGCTCGTCAATGATGTCTGTCAGCTCTTTGTAGTC--------cgcgcttttgacgtgcctcgctcaac	-	-	27
y2cho2v1	itPSK2-4		GTCGAAGCGCAGCAACTTCTT--acctggagtgcaagggca	-	-	8
y1w1118		LkSK2-2	TGGCAACCTGTGAGCTGCAGCTCTCCAAGTACCGCAGGTTCATCCatgaAGGCCATACTGAGCTTTGA	-	+	9
y1w1118		npfSK2	TGCCCTCCT-----------gccgagtggaggcgtcc	+	-	21
y1w1118		NPFRSK8	ACAGCGTGCGCTATCTGG--------catccgctggactacc	+	+	9
y2cho2v1		Nplp1SK1	AACTGATGAGCCCCAGT-----------------tGTAAGTCACCTGCTGCATC	+	-	6
y2cho2v1		Nplp2SK2-3	TTGGCTCTGTCCGCCCGCGTCCCCCGT-------ccaatcctgcccaagaatt	-	-	17
y2cho2v1	ProctSK4		GACACAGGTGGCTCTTGG-----atgacggtgctgctcctggtc	-	+	16
y2cho2v1	PtthSK6		ACGCCAGCGATGAAGG-----acgagatggtgggtctaagga	-	-	14
y1w1118	RYaSK4		AGGAATTCAAAAACGCCCAGTTTT----gttgctagtcgctatggacga	+	+	24
y2cho2v1	SIFaSK4		CTCCAGTGAGGCAG-------gaagcctccgttcaacggcagc	+	-	17
y1w1118	sNPFSK4		TGCTGCAGCGCGAGTACGCCGGACC-----------------accaggtggagcgtaag	-	+	25
y1w1118		TkSK1	TCTCCGTGTCCGCCGCACT-gatggtgccgtca	++	-	21
