# Supplementary material for: Threat gates visual aversion via theta activity in Tachykinergic neurons
Source: Nat Commun. 2023 Jul 13;14:3987. doi: 10.1038/s41467-023-39667-z (PMC10345120; doi:10.1038/s41467-023-39667-z)
Supplement: Supplementary file 4 — Supplementary Data 2 [file 41467_2023_39667_MOESM4_ESM.xlsx]

## Sheet: Sheet1
Figures	Genotypes used (Sample size)	Crosses to obtain the gentypes used
Fig. 1e,f,i-k	CS (26)	-
Fig. 2a-c	CS (20)	-
	ΔTk1 / ΔTk1 (18)	-
	ΔTk2 / ΔTk2 (17)	-
	ΔTk1 / ΔTk2 (27)	ΔTk1 / ΔTk1 x ΔTk1 / ΔTk2
Fig. 2d-f	CS (30)	-
	Takr86C (14)	-
	Takr99D (14)	-
Fig. 3b-d	UAS-TNT / + (16)	CS x UAS-TNT / CyO
	Tk-GAL41 / Y; UAS-TNT / + (21)	Tk-GAL41 / Y x UAS-TNT / CyO
	UAS-TNT / +; Tk-GAL42 / + (27)	Tk-GAL42 / TM6B x UAS-TNT / CyO
	UAS-TNT / Tk-GAL43 (19)	Tk-GAL43 / CyO x UAS-TNT / CyO
Fig.3f-h	UAS-CsChrimson / +; Tk-GAL42 / + (35, 18 for retinal -, +, respectively)	UAS-CsChrimson / CyO x Tk-GAL42 / TM6B
	UAS-CsChrimson / +; Tk-GAL42, ΔTk2 / ΔTk1 (21)	UAS-CsChrimson / CyO; ΔTk1 / TM6B x Tk-GAL42, ΔTk2 / TM6B
Fig. 4b-d	UAS-TNT/ +; Tk-GAL42 (27)	UAS-TNT/ CyO x Tk-GAL42 / TM6B
	UAS-TNT/ VGlut-GAL80 [MI04979]; Tk-GAL42 / + (30)	UAS-TNT/ CyO x VGlut-GAL80 [MI04979] / CyO; Tk-GAL42 / TM6B
	UAS-TNT/ +; Tk-GAL42 / Cha7.4kb-GAL80 (30)	UAS-TNT/ CyO; Cha7.4kb-GAL80 / TM6B x Tk-GAL42 / TM6B
	UAS-TNT/ +; Tk-GAL42 / Gad1-GAL80 (19)	UAS-TNT/ CyO; Gad1-GAL80 / TM6B x Tk-GAL42 / TM6B
Fig. 4f	UAS>stop>mCD8::GFP/ VGluT-lexA; Tk-GAL42 / lexAof-FLP	UAS>stop>mCD8::GFP / CyO; Tk-GAL42 / TM6B x VGluT-lexA / CyO; lexAof-FLP / TM2
Fig. 4g,h	UAS>stop>TNT / +; Tk-GAL42 / + (11)	UAS>stop>TNT / CyO; Tk-GAL42 / TM6B x CS
	VGluT-lexA / +; lexAop-FLP / + (15)	VGluT-lexA / CyO; lexAop-FLP / TM6B x CS
	UAS>stop>TNT / VGluT-lexA; Tk-GAL42 / lexAop-FLP (18)	UAS>stop>TNT / CyO; Tk-GAL42 / TM6B x VGluT-lexA / CyO; lexAop-FLP / TM6B
Fig. 4k,l	UAS>stop>CsChrimson / Y; VGluT-lexA / +; Tk-GAL42 / lexAop-FLP (25, 27 for retinal -, +, respectively)	UAS>stop>CsChrimson / Y; +; Tk-GAL42 / TM6B x VGluT-lexA / CyO; lexAop-FLP / TM6B
Fig. 5d-f	Tk-GAL42 / 20xUAS-IVS-jGCaMP7f (e: 187 cells from 6 flies, f: 329 cells from 11 flies)	Tk-GAL42 / TM6B x 20xUAS-IVS-jGCaMP7f / TM6B
Fig. 5h,i	Tk-GAL42 / 20xUAS-IVS-GCaMP6s (217, 96, 152 cells from 17, 8, 13 flies for "+", "Glued", "Cut", respectively)	Tk-GAL42 / TM6B x 20xUAS-IVS-GCaMP6s / TM6B
Fig. 5j,k	CS (14, 15, for a3+, -, respectively)	-
Fig. 6a-e	Tk-GAL42 / 20xUAS-IVS-jGCaMP7f (a: 187 cells from 6 flies, b-e: 151 cells from 10 flies)	Tk-GAL42 / TM6B x 20xUAS-IVS-jGCaMP7f / TM6B
Fig. 6g,h	UAS>stop>CsChrimson / Y; VGluT-lexA / +; Tk-GAL42 / lexAop-FLP (25, 25, for retinal -, +, respectively)	UAS>stop>CsChrimson / Y; +; Tk-GAL42 / TM6B x VGluT-lexA / CyO; lexAop-FLP / TM6B
Fig. 6j	UAS>stop>CsChrimson / Y; VGluT-lexA / +; Tk-GAL42 / lexAop-FLP (23)	UAS>stop>CsChrimson / Y; +; Tk-GAL42 / TM6B x VGluT-lexA / CyO; lexAop-FLP / TM6B
Fig.7c	CS (50)	-
Fig. 7d,e	Tk-GAL42 / 20xUAS-IVS-jGCaMP7f (98 cells from 7 flies)	Tk-GAL42 / TM6B x 20xUAS-IVS-jGCaMP7f / TM6B
Fig. 7g,h	UAS>stop>CsChrimson / Y; VGluT-lexA / +; Tk-GAL42 / lexAop-FLP (21, 22, for retinal-, +, respectively)	UAS>stop>CsChrimson / Y; +; Tk-GAL42 / TM6B x VGluT-lexA / CyO; lexAop-FLP / TM6B
Supplementary Fig. 1a	CS (25)	-
Supplementary Fig. 1b	CS (27, 29, 22, 22, 23 for #puff = 1, 3, 5, 7, 10, respectively)	-
Supplementary Fig. 1e,f	CS (12)	-
Supplementary Fig. 1g	CS (26)	-
Supplementary Fig. 1h	CS (male: 30, female: 17)	-
Supplementary Fig. 1i	CS (24, 21, 27, 20 for interval = 0, 1, 6, 10s, respectively)	-
Supplementary Fig. 1j	CS (27, 29, 22, 22, 23, for #puff = 1, 3, 5, 7, 10, respectively)	-
Supplementary Fig. 2b,c	CS (10)	-
	ΔTk1 / ΔTk2 (10)	ΔTk1 / TM6B x ΔTk2 / TM6B
Supplementary Fig. 2e	CS (7)	-
	ΔTk1 / ΔTk2 (7)	ΔTk1 / TM6B x ΔTk2 / TM6B
Supplementary Fig. 3a	UAS-TNT / + (18)	UAS-TNT / CyO x CS
	Tk-GAL42 / + (15)	Tk-GAL42 / TM6B x CS
	UAS-TNT / +; Tk-GAL42 / + (21)	Tk-GAL42 / TM6B x UAS-TNT/ CyO
Supplementary Fig. 3b	10xUAS-mCD8::GFP / +; UAS-RedStinger / Tk-GAL42	Tk-GAL42 / TM6B x 10xUAS-mCD8::GFP / CyO; UAS-RedStinger / TM6B
Supplementary Fig. 3c	UAS-TNT / + (16)	CS x UAS-TNT / CyO
	Tk-GAL41 / Y; UAS-TNT / + (21)	Tk-GAL41 / Y x UAS-TNT / CyO
	UAS-TNT / +; Tk-GAL42 / + (27)	Tk-GAL42 / TM6B x UAS-TNT / CyO
	UAS-TNT / Tk-GAL43 (19)	Tk-GAL43 / CyO x UAS-TNT / CyO
Supplementary Fig. 3d	UAS-dicer2 / Y; +; Tk-GAL42 / + (34)	UAS-dicer2 / Y x Tk-GAL42
	UAS-dicer2 / Y; +; UAS-Tk RNAi / + (37)	UAS-dicer2 / Y; +; UAS-Tk RNAi /TM6B x CS
	UAS-dicer2 / Y; +; Tk-GAL42 / UAS-Tk RNAi (35)	UAS-dicer2 / Y; +; UAS-Tk RNAi /TM6B x Tk-GAL42
Supplementary Fig. 4a	UAS-TNT/ +; Tk-GAL42 (27)	UAS-TNT/ CyO x Tk-GAL42 / TM6B
	UAS-TNT/ VGlut-GAL80 [MI04979]; Tk-GAL42 / + (30)	UAS-TNT/ CyO x VGlut-GAL80 [MI04979] / CyO; Tk-GAL42 / TM6B
	UAS-TNT/ +; Tk-GAL42 / Cha7.4kb-GAL80 (30)	UAS-TNT/ CyO; Cha7.4kb-GAL80 / TM6B x Tk-GAL42 / TM6B
	UAS-TNT/ +; Tk-GAL42 / Gad1-GAL80 (19)	UAS-TNT/ CyO; Gad1-GAL80 / TM6B x Tk-GAL42 / TM6B
Supplementary Fig. 4b	VGlut-GAL80 [MI04979] / +; Tk-GAL42 / + (16)	VGlut-GAL80 [MI04979] / CyO x Tk-GAL42 / TM6B
	UAS-TNT/ VGlut-GAL80 [MI04979] (18)	UAS-TNT/ CyO x VGlut-GAL80 [MI04979] / CyO
	UAS-TNT / +; Tk-GAL42 / + (35)	Tk-GAL42 / TM6B x UAS-TNT / CyO
	UAS-TNT/ VGlut-GAL80 [MI04979]; Tk-GAL42 / + (15)	UAS-TNT/ CyO x VGlut-GAL80 [MI04979] / CyO; Tk-GAL42 / TM6B
Supplementary Fig. 4c	UAS>stop>mCD8::GFP/ VGluT-lexA; Tk-GAL42 / lexAof-FLP	UAS>stop>mCD8::GFP / CyO; Tk-GAL42 / TM6B x VGluT-lexA / CyO; lexAof-FLP / TM2
Supplementary Fig. 4e-g	UAS>stop>CsChrimson / Y; VGluT-lexA / +; Tk-GAL42 / lexAop-FLP (25, 27 for retinal -, +, respectively)	UAS>stop>CsChrimson / Y; +; Tk-GAL42 / TM6B x VGluT-lexA / CyO; lexAop-FLP / TM6B
Supplementary Fig. 5a	Tk-GAL42 / 20xUAS-IVS-GCaMP6s	Tk-GAL42 / TM6B x 20xUAS-IVS-GCaMP6s / TM6B
	VGluT-GAL80 [MI04979] / +; Tk-GAL42 / 20xUAS-IVS-GCaMP6s	VGluT-GAL80 [MI04979] / CyO; Tk-GAL42 / TM6B x 20xUAS-IVS-GCaMP6s / TM6B
Supplementary Fig. 5b,c	Tk-GAL42 / 20xUAS-IVS-jGCaMP7f (100 cells from 7 flies)	Tk-GAL42 / TM6B x 20xUAS-IVS-jGCaMP7f / TM6B
Supplementary Fig. 6a	Tk-GAL42 / 20xUAS-IVS-jGCaMP7f (92 cells from 3 flies)	Tk-GAL42 / TM6B x 20xUAS-IVS-jGCaMP7f / TM6B
Supplementary Fig. 6b	Tk-GAL42 / 20xUAS-IVS-jGCaMP7f (142 cells from 5 flies)	Tk-GAL42 / TM6B x 20xUAS-IVS-jGCaMP7f / TM6B
Supplementary Fig. 6c-f	Tk-GAL42 / 20xUAS-IVS-jGCaMP7f (1869 pairs among 329 cells from 11 flies)	Tk-GAL42 / TM6B x 20xUAS-IVS-jGCaMP7f / TM6B
Supplementary Fig. 6h	Tk-GAL42 / 20xUAS-IVS-jGCaMP7f (187 cells from 6 flies)	Tk-GAL42 / TM6B x 20xUAS-IVS-jGCaMP7f / TM6B
Supplementary Fig. 6i	Tk-GAL42 / 20xUAS-IVS-jGCaMP7f	Tk-GAL42 / TM6B x 20xUAS-IVS-jGCaMP7f / TM6B
Supplementary Fig. 6j	Tk-GAL42 / 20xUAS-IVS-jGCaMP7f (329 cells from 11 flies)	Tk-GAL42 / TM6B x 20xUAS-IVS-jGCaMP7f / TM6B
Supplementary Fig. 7a	UAS>stop>mCD8::GFP/ VGluT-lexA; Tk-GAL42 / lexAof-FLP	UAS>stop>mCD8::GFP / CyO; Tk-GAL42 / TM6B x VGluT-lexA / CyO; lexAof-FLP / TM2
