# Supplementary material for: Threat gates visual aversion via theta activity in Tachykinergic neurons
Source: Nat Commun. 2023 Jul 13;14:3987. doi: 10.1038/s41467-023-39667-z (PMC10345120; doi:10.1038/s41467-023-39667-z)
Supplement: Supplementary file 5 — Supplementary Data 3 [file 41467_2023_39667_MOESM5_ESM.xlsx]

## Sheet: Sheet1
Figures	Comparison (Sample size)	Statistical Method	Uncorrected p-value	statistic	Correction method for multiple testing	Corrected p-value
Fig. 1e,f	CS, puff- vs puff+, grooming (26)	Welch's t-test	p < 0.001	t25 = -1.18	Benjamini-Hochberg	p < 0.001
	CS, puff- vs puff+, PER (26)	Wilcoxon signed rank test	p = 0.100	V = 0	Benjamini-Hochberg	p = 0.134
	CS, puff- vs puff+, stopping (26)	Wilcoxon signed rank test	p = 0.185	V = 69	Benjamini-Hochberg	p = 0.185
	CS, puff- vs puff+, walking (26)	Wilcoxon signed rank test	p < 0.001	t25 = 1.78	Benjamini-Hochberg	p < 0.001
Fig. 1j	CS, puff- (26)	Welch's t-test	p = 0.0930	t25 = -1.75	Bonferroni	p = 0.186
Fig. 1j	CS, puff+ (26)	Welch's t-test	p = 0.00282	t25 = 3.31	Bonferroni	p = 0.00564
Fig. 1k	CS (26)	Wilcoxon signed rank test	p < 0.001	V = 312
Fig. 2b	CS (20) vs ΔTk1 / ΔTk1 (18)	Wilcoxon rank sum test	p = 0.0204	V = 107	Benjamini-Hochberg	p = 0.0307
	CS (20) vs ΔTk2 / ΔTk2 (17)	Wilcoxon rank sum test	p = 0.0374	V = 100	Benjamini-Hochberg	p = 0.0374
	CS (20) vs ΔTk1 / ΔTk2 (27)	Wilcoxon rank sum test	p = 0.00849	V = 158	Benjamini-Hochberg	p = 0.0255
Fig. 2c	Grooming, CS (20) vs ΔTk1 / ΔTk1 (18)	Wilcoxon rank sum test	p = 0.419	V = 218	Benjamini-Hochberg	p = 0.672
	Grooming, CS (20) vs ΔTk2 / ΔTk2 (17)	Wilcoxon rank sum test	p = 0.448	V = 322	Benjamini-Hochberg	p = 0.672
	Grooming, CS (20) vs ΔTk1 / ΔTk2 (27)	Wilcoxon rank sum test	p = 0.427	V = 193	Benjamini-Hochberg	p = 0.672
	Stopping, CS (20) vs ΔTk1 / ΔTk1 (18)	Welch's t-test	p = 0.301	t36.9 = 1.05	Benjamini-Hochberg	p = 0.672
	Stopping, CS (20) vs ΔTk2 / ΔTk2 (17)	Welch's t-test	p = 0.624	t37.7 = -0.321	Benjamini-Hochberg	p = 0.840
	Stopping, CS (20) vs ΔTk1 / ΔTk2 (27)	Welch's t-test	p = 0.749	t35.0 = 0.494	Benjamini-Hochberg	p = 0.803
	Walking, CS (20) vs ΔTk1 / ΔTk1 (18)	Welch's t-test	p = 0.109	t36.8 = -1.64	Benjamini-Hochberg	p = 0.672
	Walking, CS (20) vs ΔTk2 / ΔTk2 (17)	Welch's t-test	p = 0.317	t36.1 = -0.203	Benjamini-Hochberg	p = 0.672
	Walking, CS (20) vs ΔTk1 / ΔTk2 (27)	Welch's t-test	p = 0.840	t34.7 = -1.02	Benjamini-Hochberg	p = 0.840
Fig. 2e	CS (30) vs Takr86C (14)	Wilcoxon rank sum test	p < 0.001	V = 355	Bonferroni	p < 0.001
	CS (30) vs Takr99D (14)	Wilcoxon rank sum test	p = 0.0565	V = 286	Bonferroni	p = 0.113
Fig. 2f	Grooming, CS (30) vs Takr86C (14)	Welch's t-test	p = 0.964	t24.3 = -0.0460	Benjamini-Hochberg	p = 1
	Grooming, CS (30) vs Takr99D (14)	Wilcoxon rank sum test	p = 0.0148	V = 113	Benjamini-Hochberg	p = 0.0890
	Stopping, CS (30) vs Takr86C (14)	Welch's t-test	p = 0.902	t26.6 = -0.125	Benjamini-Hochberg	p = 1
	Stopping, CS (30) vs Takr99D (14)	Welch's t-test	p = 0.0193	t27.9 = 2.48	Benjamini-Hochberg	p = 0.116
	Walking, CS (30) vs Takr86C (14)	Wilcoxon rank sum test	p = 0.435	V = 241	Benjamini-Hochberg	p = 1
	Walking, CS (30) vs Takr99D (14)	Welch's t-test	p = 0.155	t23.9 = -1.47	Benjamini-Hochberg	p = 0.931
Fig. 3c	UAS-TNT / + (16) vs Tk-GAL41 / Y; UAS-TNT / + (21)	Welch's t-test	p = 0.612	t32.1 = -0.513	Benjamini-Hochberg	p = 0.612
	UAS-TNT / + (16) vs UAS-TNT / +; Tk-GAL42 / + (27)	Welch's t-test	p = 0.00550	t23.4 = -3.06	Benjamini-Hochberg	p = 0.0165
	UAS-TNT / + (16) vs UAS-TNT / Tk-GAL43 (19)	Welch's t-test	p = 0.272	t30.1 = -1.12	Benjamini-Hochberg	p = 0.408
Fig. 3d	Grooming, UAS-TNT / + (16) vs Tk-GAL41 / Y; UAS-TNT / + (21)	Welch's t-test	p = 0.0829	t33.2 = 1.79	Benjamini-Hochberg	p = 0.186
	Grooming, UAS-TNT / + (16) vs UAS-TNT / +; Tk-GAL42 / + (27)	Welch's t-test	p = 0.0168	t25.6 = 2.56	Benjamini-Hochberg	p = 0.0756
	Grooming, UAS-TNT / + (16) vs UAS-TNT / Tk-GAL43 (19)	Welch's t-test	p = 0.421	t24.8 = 0.819	Benjamini-Hochberg	p = 0.458
	Stopping, UAS-TNT / + (16) vs Tk-GAL41 / Y; UAS-TNT / + (21)	Welch's t-test	p = 0.235	t33.8 = 1.21	Benjamini-Hochberg	p = 0.337
	Stopping, UAS-TNT / + (16) vs UAS-TNT / +; Tk-GAL42 / + (27)	Wilcoxon rank sum test	p = 0.105	V = 281	Benjamini-Hochberg	p = 0.189
	Stopping, UAS-TNT / + (16) vs UAS-TNT / Tk-GAL43 (19)	Wilcoxon rank sum test	p = 0.458	V = 166	Benjamini-Hochberg	p = 0.458
	Walking, UAS-TNT / + (16) vs Tk-GAL41 / Y; UAS-TNT / + (21)	Wilcoxon rank sum test	p = 0.0624	V = 101	Benjamini-Hochberg	p = 0.186
	Walking, UAS-TNT / + (16) vs UAS-TNT / +; Tk-GAL42 / + (27)	Wilcoxon rank sum test	p < 0.001	V = 69	Benjamini-Hochberg	p = 0.00208
	Walking, UAS-TNT / + (16) vs UAS-TNT / Tk-GAL43 (19)	Wilcoxon rank sum test	p = 0.262	V = 111	Benjamini-Hochberg	p = 0.337
Fig.3g	UAS-CsChrimson / +; Tk-GAL42 / +, retinal - (35) vs UAS-CsChrimson / +; Tk-GAL42 / +, retinal + (18)	Welch's t-test	p = 0.0218	t38.7 = -2.39	Bonferroni	p = 0.0435
	UAS-CsChrimson / +; Tk-GAL42 / +, retinal + (18) vs UAS-CsChrimson / +; Tk-GAL42, ΔTk2 / ΔTk1, retinal + (21)	Welch's t-test	p = 0.0197	t33.7 = -2.45	Bonferroni	p = 0.0393
Fig.3h	Grooming, UAS-CsChrimson / +; Tk-GAL42 / +, retinal - (35) vs UAS-CsChrimson / +; Tk-GAL42 / +, retinal + (18)	Wilcoxon rank sum test	p = 0.367	V = 266.5	Benjamini-Hochberg	p = 0.457
	Grooming, UAS-CsChrimson / +; Tk-GAL42 / +, retinal + (18) vs UAS-CsChrimson / +; Tk-GAL42, ΔTk2 / ΔTk1, retinal + (21)	Wilcoxon rank sum test	p = 0.352	V = 222.5	Benjamini-Hochberg	p = 0.457
	Stopping, UAS-CsChrimson / +; Tk-GAL42 / +, retinal - (35) vs UAS-CsChrimson / +; Tk-GAL42 / +, retinal + (18)	Wilcoxon rank sum test	p = 0.145	V = 241	Benjamini-Hochberg	p = 0.457
	Stopping, UAS-CsChrimson / +; Tk-GAL42 / +, retinal + (18) vs UAS-CsChrimson / +; Tk-GAL42, ΔTk2 / ΔTk1, retinal + (21)	Wilcoxon rank sum test	p = 0.465	V = 214.5	Benjamini-Hochberg	p = 0.465
	Walking, UAS-CsChrimson / +; Tk-GAL42 / +, retinal - (35) vs UAS-CsChrimson / +; Tk-GAL42 / +, retinal + (18)	Wilcoxon rank sum test	p = 0.381	V = 362	Benjamini-Hochberg	p = 0.457
	Walking, UAS-CsChrimson / +; Tk-GAL42 / +, retinal + (18) vs UAS-CsChrimson / +; Tk-GAL42, ΔTk2 / ΔTk1, retinal + (21)	Welch's t-test	p = 0.203	t32.0 = -1.30	Benjamini-Hochberg	p = 0.457
Fig. 4d	UAS-TNT/ +; Tk-GAL42 (27) vs UAS-TNT/ VGlut-GAL80 [MI04979]; Tk-GAL42 / + (30)	Welch's t-test	p = 0.00240	t54.4 = 1.46	Benjamini-Hochberg	p = 0.224
	UAS-TNT/ +; Tk-GAL42 (27) vs UAS-TNT/ +; Tk-GAL42 / Cha7.4kb-GAL80 (30)	Welch's t-test	p = 0.149	t54.5 = 3.18	Benjamini-Hochberg	p = 0.00720
	UAS-TNT/ +; Tk-GAL42 (27) vs UAS-TNT/ +; Tk-GAL42 / Gad1-GAL80 (19)	Welch's t-test	p = 0.289	t43.0 = 1.07	Benjamini-Hochberg	p = 0.289
Fig. 4h	UAS>stop>TNT / +; Tk-GAL42 / + (11) vs VGluT-lexA / +; lexAop-FLP / + (15)	Wilcoxon rank sum test	p = 0.00153	V = 167	Bonferroni	p = 0.00305
	UAS>stop>TNT / +; Tk-GAL42 / + (11) vs UAS>stop>TNT / VGluT-lexA; Tk-GAL42 / lexAop-FLP (18)	Wilcoxon rank sum test	p < 0.001	V = 231	Bonferroni	p < 0.001
Fig. 4l	UAS>stop>CsChrimson / Y; VGluT-lexA / +; Tk-GAL42 / lexAop-FLP, retinal- (25) vs retinal+ (27)	Welch's t-test	p = 0.0263	t49.7 = 2.29
Fig. 5f	Tk-GAL42 / 20xUAS-IVS-jGCaMP7f (329 cells from 11 flies), Baseline vs Puff	Wilcoxon signed rank test	p < 0.001	V = 42433	Bonferroni	p < 0.001
	Tk-GAL42 / 20xUAS-IVS-jGCaMP7f (329 cells from 11 flies), Baseline vs Visual	Welch's t-test	p = 0.0895	t328 = 1.70	Bonferroni	p = 0.179
Fig. 5i	Tk-GAL42 / 20xUAS-IVS-GCaMP6s, + (217 cells from 17 flies) vs Glued (96 cells from 8 flies)	Welch's t-test	p < 0.001	t307 = -5.64	Bonferroni	p < 0.001
	Tk-GAL42 / 20xUAS-IVS-GCaMP6s, + (217 cells from 17 flies) vs Cut (152 cells from 13 flies)	Welch's t-test	p < 0.001	t343 = -4.29	Bonferroni	p < 0.001
Fig. 5k	a3+ (14)	Welch's t-test	p = 0.00735	t13 = 3.17	Bonferroni	p = 0.0147
	a3- (15)	Wilcoxon signed rank test	p = 0.359	V = 43	Bonferroni	p = 0.718
	a3+ (14) vs a3- (15)	Wilcoxon rank sum test	p = 0.0459	V = 151
Fig. 6b	Tk-GAL42 / 20xUAS-IVS-jGCaMP7f (151 cells from 10 flies), ①	Welch's t-test	p < 0.001	t150 = -4.04	Benjamini-Hochberg	p < 0.001
	Tk-GAL42 / 20xUAS-IVS-jGCaMP7f (151 cells from 10 flies), ②	Welch's t-test	p < 0.001	t150 = -4.12	Benjamini-Hochberg	p < 0.001
	Tk-GAL42 / 20xUAS-IVS-jGCaMP7f (151 cells from 10 flies), ③	Welch's t-test	p < 0.001	t150 = -4.26	Benjamini-Hochberg	p < 0.001
	Tk-GAL42 / 20xUAS-IVS-jGCaMP7f (151 cells from 10 flies), ③ vs ①	Welch's t-test	p = 0.0136	t150 = -2.50	Bonferroni	p = 0.0272
	Tk-GAL42 / 20xUAS-IVS-jGCaMP7f (151 cells from 10 flies), ③ vs ②	Welch's t-test	p < 0.001	t150 = -3.57	Bonferroni	p < 0.001
Fig. 6c	Tk-GAL42 / 20xUAS-IVS-jGCaMP7f (151 cells from 10 flies), ①	Welch's t-test	p = 0.0760	t150 = -1.79	Benjamini-Hochberg	p = 0.0912
	Tk-GAL42 / 20xUAS-IVS-jGCaMP7f (151 cells from 10 flies), ②	Welch's t-test	p = 0.00683	t150 = 2.74	Benjamini-Hochberg	p = 0.0102
	Tk-GAL42 / 20xUAS-IVS-jGCaMP7f (151 cells from 10 flies), ③	Welch's t-test	p = 0.0129	t150 = 2.52	Benjamini-Hochberg	p = 0.0171
	Tk-GAL42 / 20xUAS-IVS-jGCaMP7f (151 cells from 10 flies), ③ vs ①	Welch's t-test	p = 0.00714	t150 = 2.73	Bonferroni	p = 0.0143
	Tk-GAL42 / 20xUAS-IVS-jGCaMP7f (151 cells from 10 flies), ③ vs ②	Welch's t-test	p = 0.0236	t150 = 2.29	Bonferroni	p = 0.0472
Fig. 6d	Tk-GAL42 / 20xUAS-IVS-jGCaMP7f (151 cells from 10 flies), ①	Welch's t-test	p = 0.648	t150 = 0.457	Benjamini-Hochberg	p = 0.648
	Tk-GAL42 / 20xUAS-IVS-jGCaMP7f (151 cells from 10 flies), ②	Welch's t-test	p = 0.00129	t150 = 3.28	Benjamini-Hochberg	p = 0.00362
	Tk-GAL42 / 20xUAS-IVS-jGCaMP7f (151 cells from 10 flies), ③	Welch's t-test	p = 0.00433	t150 = 2.90	Benjamini-Hochberg	p = 0.00742
	Tk-GAL42 / 20xUAS-IVS-jGCaMP7f (151 cells from 10 flies), ③ vs ①	Welch's t-test	p = 0.00522	t150 = 2.83	Bonferroni	p = 0.0104
	Tk-GAL42 / 20xUAS-IVS-jGCaMP7f (151 cells from 10 flies), ③ vs ②	Welch's t-test	p = 0.0110	t150 = 2.57	Bonferroni	p = 0.0220
Fig. 6e	Tk-GAL42 / 20xUAS-IVS-jGCaMP7f (151 cells from 10 flies), ①	Welch's t-test	p = 0.167	t150 = -1.39	Benjamini-Hochberg	p = 0.182
	Tk-GAL42 / 20xUAS-IVS-jGCaMP7f (151 cells from 10 flies), ②	Welch's t-test	p = 0.00151	t150 = 3.23	Benjamini-Hochberg	p = 0.00362
	Tk-GAL42 / 20xUAS-IVS-jGCaMP7f (151 cells from 10 flies), ③	Welch's t-test	p = 0.00304	t150 = 3.01	Benjamini-Hochberg	p = 0.00608
	Tk-GAL42 / 20xUAS-IVS-jGCaMP7f (151 cells from 10 flies), ③ vs ①	Welch's t-test	p < 0.001	t150 = 3.43	Bonferroni	p = 0.00154
	Tk-GAL42 / 20xUAS-IVS-jGCaMP7f (151 cells from 10 flies), ③ vs ②	Welch's t-test	p = 0.169	t150 = -1.38	Bonferroni	p = 0.338
Fig. 6h	UAS>stop>CsChrimson / Y; VGluT-lexA / +; Tk-GAL42 / lexAop-FLP, retinal-, 6Hz (25)	Welch's t-test	p = 0.960	t24 = 0.0507	Benjamini-Hochberg	p = 0.960
	UAS>stop>CsChrimson / Y; VGluT-lexA / +; Tk-GAL42 / lexAop-FLP, retinal-, 12Hz (25)	Welch's t-test	p = 0.932	t24 = 0.0865	Benjamini-Hochberg	p = 0.960
	UAS>stop>CsChrimson / Y; VGluT-lexA / +; Tk-GAL42 / lexAop-FLP, retinal-, 60Hz (25)	Welch's t-test	p = 0.131	t23 = 1.57	Benjamini-Hochberg	p = 0.197
	UAS>stop>CsChrimson / Y; VGluT-lexA / +; Tk-GAL42 / lexAop-FLP, retinal+, 6Hz (25)	Welch's t-test	p < 0.001	t23 = 4.65	Benjamini-Hochberg	p < 0.001
	UAS>stop>CsChrimson / Y; VGluT-lexA / +; Tk-GAL42 / lexAop-FLP, retinal+, 12Hz (25)	Welch's t-test	p = 0.00468	t24 = 3.12	Benjamini-Hochberg	p = 0.0140
	UAS>stop>CsChrimson / Y; VGluT-lexA / +; Tk-GAL42 / lexAop-FLP, retinal+, 60Hz (25)	Welch's t-test	p = 0.0360	t23 = 2.23	Benjamini-Hochberg	p = 0.0720
	UAS>stop>CsChrimson / Y; VGluT-lexA / +; Tk-GAL42 / lexAop-FLP, retinal- vs retinal+, 6Hz (25)	Welch's t-test	p = 0.00124	t46.1 = 3.44	Benjamini-Hochberg	p = 0.00372
	UAS>stop>CsChrimson / Y; VGluT-lexA / +; Tk-GAL42 / lexAop-FLP, retinal- vs retinal+, 12Hz (25)	Welch's t-test	p = 0.0490	t47.5 = 2.02	Benjamini-Hochberg	p = 0.0735
	UAS>stop>CsChrimson / Y; VGluT-lexA / +; Tk-GAL42 / lexAop-FLP, retinal- vs retinal+, 60Hz (25)	Welch's t-test	p = 0.196	t33.3 = 1.32	Benjamini-Hochberg	p = 0.196
Fig. 6j	UAS>stop>CsChrimson / Y; VGluT-lexA / +; Tk-GAL42 / lexAop-FLP, no-light vs 1Hz (21)	Welch's paired t-test	p < 0.001	t20 = -4.57	Benjamini-Hochberg	p < 0.001
	UAS>stop>CsChrimson / Y; VGluT-lexA / +; Tk-GAL42 / lexAop-FLP, no-light vs 3Hz (19)	Welch's paired t-test	p = 0.00120	t18 = -3.84	Benjamini-Hochberg	p = 0.00300
	UAS>stop>CsChrimson / Y; VGluT-lexA / +; Tk-GAL42 / lexAop-FLP, no-light vs 6Hz (20)	Welch's paired t-test	p = 0.0524	t19 = -2.07	Benjamini-Hochberg	p = 0.0524
	UAS>stop>CsChrimson / Y; VGluT-lexA / +; Tk-GAL42 / lexAop-FLP, no-light vs 12Hz (21)	Welch's paired t-test	p = 0.00576	t20 = -3.09	Benjamini-Hochberg	p = 0.00768
	UAS>stop>CsChrimson / Y; VGluT-lexA / +; Tk-GAL42 / lexAop-FLP, no-light vs 60Hz (17)	Welch's paired t-test	p = 0.00614	t16 = -3.15	Benjamini-Hochberg	p = 0.00768
Fig.7c	CS, puff- (50)	Welch's t-test	p = 0.00419	t49 = 3.00	Bonferroni	p = 0.00837
	CS, puff+ (50)	Welch's t-test	p = 0.0052	t49 = 3.71	Bonferroni	p = 0.0104
	CS, puff- vs puff+ (50)	Welch's paired t-test	p = 0.361	t49 = 0.361
Fig. 7e	Tk-GAL42 / 20xUAS-IVS-jGCaMP7f, ① (98 cells from 7 flies)	Welch's t-test	p = 0.0115	t97 = 2.58	Benjamini-Hochberg	p = 0.0115
	Tk-GAL42 / 20xUAS-IVS-jGCaMP7f, ② (98 cells from 7 flies)	Welch's t-test	p < 0.001	t97 = 3.66	Benjamini-Hochberg	p < 0.001
	Tk-GAL42 / 20xUAS-IVS-jGCaMP7f, ③ (98 cells from 7 flies)	Welch's t-test	p < 0.001	t97 = 3.54	Benjamini-Hochberg	p < 0.001
	Tk-GAL42 / 20xUAS-IVS-jGCaMP7f, ③ vs ① (98 cells from 7 flies)	Welch's t-test	p = 0.554	t97 = 0.594	Bonferroni	p = 1
	Tk-GAL42 / 20xUAS-IVS-jGCaMP7f, ③ vs ② (98 cells from 7 flies)	Welch's t-test	p = 0.465	t97 = -0.734	Bonferroni	p = 0.929
Fig. 7h	UAS>stop>CsChrimson / Y; VGluT-lexA / +; Tk-GAL42 / lexAop-FLP, retinal-, no-light vs 6Hz (20)	Welch's t-test	p = 0.0204	t19 = -2.53	Benjamini-Hochberg	p = 0.0600
	UAS>stop>CsChrimson / Y; VGluT-lexA / +; Tk-GAL42 / lexAop-FLP, retinal-, no-light vs 12Hz (20)	Welch's t-test	p = 0.0368	t19 = -2.25	Benjamini-Hochberg	p = 0.0600
	UAS>stop>CsChrimson / Y; VGluT-lexA / +; Tk-GAL42 / lexAop-FLP, retinal-, no-light vs 60Hz (21)	Welch's t-test	p = 0.0546	t20 = -2.04	Benjamini-Hochberg	p = 0.0656
	UAS>stop>CsChrimson / Y; VGluT-lexA / +; Tk-GAL42 / lexAop-FLP, retinal+, no-light vs 6Hz (22)	Wilcoxon signed rank test	p < 0.001	V = 0	Benjamini-Hochberg	p < 0.001
	UAS>stop>CsChrimson / Y; VGluT-lexA / +; Tk-GAL42 / lexAop-FLP, retinal+, no-light vs 12Hz (22)	Welch's t-test	p = 0.0400	t19 = -2.20	Benjamini-Hochberg	p = 0.0600
	UAS>stop>CsChrimson / Y; VGluT-lexA / +; Tk-GAL42 / lexAop-FLP, retinal+, no-light vs 60Hz (22)	Wilcoxon signed rank test	p = 0.0728	V = 50	Benjamini-Hochberg	p = 0.0728
Supplementary Fig. 1b	CS, 1 puff (27)	Wilcoxon signed rank test	p = 0.0552	V = 269	Benjamini-Hochberg	p = 0.0552
	CS, 3 puffs (29)	Wilcoxon signed rank test	p < 0.001	V = 365	Benjamini-Hochberg	p = 0.00148
	CS, 5 puffs (22)	Wilcoxon signed rank test	p = 0.00415	V = 212	Benjamini-Hochberg	p = 0.00415
	CS, 7 puffs (22)	Welch's t-test	p < 0.001	t21 = 5.13	Benjamini-Hochberg	p < 0.001
	CS, 10 puffs (23)	Wilcoxon signed rank test	p < 0.001	V = 262	Benjamini-Hochberg	p < 0.001
	Correlation among 1, 3, 5, 7, 10 puffs	Pearson's product-moment correlation	p = 0.0113	t121 = 2.57
Supplementary Fig. 1f	CS (12)	Welch's t-test	p < 0.001	t11 = 5.71
Supplementary Fig. 1g	CS, puff- (26)	Pearson's product-moment correlation	p = 0.946	t70 = -0.0681
	CS, puff+ (26)	Pearson's product-moment correlation	p = 0.813	t70 = -0.237
Supplementary Fig. 1h	CS, male (30)	Welch's t-test	p < 0.001	t29 = 7.13	Bonferroni	p < 0.001
	CS, female (17)	Welch's t-test	p = 0.0163	t16 = 2.68	Bonferroni	p = 0.0325
	CS, male (30) vs female (17)	Welch's t-test	p = 0.768	t21.8 = 0.299
Supplementary Fig. 1i	CS, interval 0s (24)	Wilcoxon signed rank test	p = 0.00282	V = 251	Benjamini-Hochberg	p = 0.00586
	CS, interval 1s (21)	Welch's t-test	p = 0.00439	t20 = 3.21	Benjamini-Hochberg	p = 0.00586
	CS, interval 6s (27)	Welch's t-test	p = 0.00318	t26 = 3.25	Benjamini-Hochberg	p = 0.00586
	CS, interval 10s (20)	Welch's t-test	p = 0.263	t19 = -1.15	Benjamini-Hochberg	p = 0.263
Supplementary Fig. 1j	CS, 1 puff (27)	Welch's t-test	p = 0.659	t26 = -0.447	Benjamini-Hochberg	p = 0.659
	CS, 3 puffs (29)	Welch's t-test	p = 0.587	t28 = 0.550	Benjamini-Hochberg	p = 0.659
	CS, 5 puffs (22)	Welch's t-test	p = 0.469	t21 = 0.737	Benjamini-Hochberg	p = 0.659
	CS, 7 puffs (22)	Welch's t-test	p = 0.00481	t21 = 3.15	Benjamini-Hochberg	p = 0.0120
	CS, 10 puffs (23)	Welch's t-test	p < 0.001	t22 = 4.62	Benjamini-Hochberg	p < 0.001
	Correlation among 1, 3, 5, 7, 10 puffs	Pearson's product-moment correlation	p < 0.001	t121 = 3.51
Supplementary Fig. 2c	CS (10)	Welch's t-test	p < 0.001	t9 = 5.70	Bonferroni	p < 0.001
	ΔTk1 / ΔTk2 (10)	Welch's t-test	p = 0.00875	t9 = 3.33	Bonferroni	p = 0.0175
	CS (10) vs ΔTk1 / ΔTk2 (10)	Welch's t-test	p = 0.423	t16.9 = 0.820
Supplementary Fig. 2e	CS (7)	Welch's t-test	p = 0.00775	t6 = 3.93	Bonferroni	p = 0.0155
	ΔTk1 / ΔTk2 (7)	Welch's t-test	p = 0.0154	t6 = 3.35	Bonferroni	p = 0.0308
	CS (7) vs ΔTk1 / ΔTk2 (7)	Welch's t-test	p = 0.933	t11.6 = -0.0866
Supplementary Fig. 3a	UAS-TNT / + (18) vs Tk-GAL42 / + (15)	Welch's t-test	p = 0.00995	t26.1 = 2.48	Bonferroni	p = 0.0199
	UAS-TNT / + (18) vs UAS-TNT / +; Tk-GAL42 / + (21)	Wilcoxon rank sum test	p = 0.00930	V = 224	Bonferroni	p = 0.0186
Supplementary Fig. 3c	UAS-TNT / +, grooming, puff- vs puff+ (16)	Welch's paired t-test	p = 0.784	t15 = -0.280	Benjamini-Hochberg	p = 0.784
	UAS-TNT / +, stopping, puff- vs puff+ (16)	Welch's paired t-test	p = 0.102	t15 = -1.74	Benjamini-Hochberg	p = 0.122
	UAS-TNT / +, walking, puff- vs puff+ (16)	Welch's paired t-test	p = 0.216	t15 = 1.29	Benjamini-Hochberg	p = 0.236
	Tk-GAL41 / Y; UAS-TNT / +, grooming, puff- vs puff+ (21)	Welch's paired t-test	p = 0.00998	t19 = -2.86	Benjamini-Hochberg	p = 0.0171
	Tk-GAL41 / Y; UAS-TNT / +, stopping, puff- vs puff+ (21)	Welch's paired t-test	p = 0.00326	t19 = -3.36	Benjamini-Hochberg	p = 0.00783
	Tk-GAL41 / Y; UAS-TNT / +, walking, puff- vs puff+ (21)	Wilcoxon signed rank test	p = 0.00172	V = 158	Benjamini-Hochberg	p = 0.00515
	UAS-TNT / +; Tk-GAL42 / +, grooming, puff- vs puff+ (27)	Welch's paired t-test	p < 0.001	t26 = -5.48	Benjamini-Hochberg	p < 0.001
	UAS-TNT / +; Tk-GAL42 / +, stopping, puff- vs puff+ (27)	Wilcoxon signed rank test	p < 0.001	V = 13	Benjamini-Hochberg	p < 0.001
	UAS-TNT / +; Tk-GAL42 / +, walking, puff- vs puff+ (27)	Wilcoxon signed rank test	p < 0.001	V = 325	Benjamini-Hochberg	p < 0.001
	UAS-TNT / Tk-GAL43, grooming, puff- vs puff+(19)	Welch's paired t-test	p = 0.0544	t17 = -2.07	Benjamini-Hochberg	p = 0.0725
	UAS-TNT / Tk-GAL43, stopping, puff- vs puff+(19)	Wilcoxon signed rank test	p = 0.0362	V = 27	Benjamini-Hochberg	p = 0.0544
	UAS-TNT / Tk-GAL43, walking, puff- vs puff+(19)	Wilcoxon signed rank test	p = 0.00697	V = 134	Benjamini-Hochberg	p = 0.0139
Supplementary Fig. 3d	UAS-dicer2 / Y; +; Tk-GAL42 / + (34)	Wilcoxon signed rank test	p < 0.001	V = 531	Benjamini-Hochberg	p < 0.001
	UAS-dicer2 / Y; +; UAS-Tk RNAi / + (37)	Welch's t-test	p = 0.00178	t36 = 3.38	Benjamini-Hochberg	p = 0.00267
	UAS-dicer2 / Y; +; Tk-GAL42 / UAS-Tk RNAi (35)	Welch's t-test	p = 0.0930	t34 = 1.73	Benjamini-Hochberg	p = 0.0930
	UAS-dicer2 / Y; +; Tk-GAL42 / UAS-Tk RNAi (35) vs UAS-dicer2 / Y; +; Tk-GAL42 / + (34)	Wilcoxon rank sum test	p = 0.0165	V = 794	Bonferroni	p = 0.0330
	UAS-dicer2 / Y; +; Tk-GAL42 / UAS-Tk RNAi (35) vs UAS-dicer2 / Y; +; UAS-Tk RNAi / + (37)	Welch's t-test	p = 0.341	t68.6 = 0.960	Bonferroni	p = 0.681
Supplementary Fig. 4a	Grooming, UAS-TNT/ +; Tk-GAL42 (27) vs UAS-TNT/ VGlut-GAL80 [MI04979]; Tk-GAL42 / + (30)	Welch's t-test	p = 0.00319	t52.8 = 3.09	Benjamini-Hochberg	p = 0.0287
	Grooming, UAS-TNT/ +; Tk-GAL42 (27) vs UAS-TNT/ +; Tk-GAL42 / Cha7.4kb-GAL80 (30)	Welch's t-test	p = 0.937	t54.9 = -0.0796	Benjamini-Hochberg	p = 0.968
	Grooming, UAS-TNT/ +; Tk-GAL42 (27) vs UAS-TNT/ +; Tk-GAL42 / Gad1-GAL80 (19)	Wilcoxon rank sum test	p = 0.655	V = 236	Benjamini-Hochberg	p = 0.842
	Stopping, UAS-TNT/ +; Tk-GAL42 (27) vs UAS-TNT/ VGlut-GAL80 [MI04979]; Tk-GAL42 / + (30)	Wilcoxon rank sum test	p = 0.968	V = 484	Benjamini-Hochberg	p = 0.468
	Stopping, UAS-TNT/ +; Tk-GAL42 (27) vs UAS-TNT/ +; Tk-GAL42 / Cha7.4kb-GAL80 (30)	Wilcoxon rank sum test	p = 0.208	V = 402	Benjamini-Hochberg	p = 0.968
	Stopping, UAS-TNT/ +; Tk-GAL42 (27) vs UAS-TNT/ +; Tk-GAL42 / Gad1-GAL80 (19)	Wilcoxon rank sum test	p = 0.0623	V = 340	Benjamini-Hochberg	p = 0.187
	Walking, UAS-TNT/ +; Tk-GAL42 (27) vs UAS-TNT/ VGlut-GAL80 [MI04979]; Tk-GAL42 / + (30)	Welch's t-test	p = 0.0443	t54.3 = -0.812	Benjamini-Hochberg	p = 0.630
	Walking, UAS-TNT/ +; Tk-GAL42 (27) vs UAS-TNT/ +; Tk-GAL42 / Cha7.4kb-GAL80 (30)	Wilcoxon rank sum test	p = 0.420	V = 279	Benjamini-Hochberg	p = 0.187
	Walking, UAS-TNT/ +; Tk-GAL42 (27) vs UAS-TNT/ +; Tk-GAL42 / Gad1-GAL80 (19)	Welch's t-test	p = 0.317	t38.2 = -1.01	Benjamini-Hochberg	p = 0.570
Supplementary Fig. 4b	UAS-TNT/ VGlut-GAL80 [MI04979]; Tk-GAL42 / + (15) vs VGlut-GAL80 [MI04979] / +; Tk-GAL42 / + (16)	Welch's t-test	p = 0.689	t29.0 = 0.405	Benjamini-Hochberg	p = 0.903
	UAS-TNT/ VGlut-GAL80 [MI04979]; Tk-GAL42 / + (15) vs UAS-TNT/ VGlut-GAL80 [MI04979] (18)	Welch's t-test	p = 0.903	t30.9 = 0.122	Benjamini-Hochberg	p = 0.903
	UAS-TNT/ VGlut-GAL80 [MI04979]; Tk-GAL42 / + (15) vs UAS-TNT / +; Tk-GAL42 / + (35)	Welch's t-test	p = 0.0150	t26.3 = -2.60	Benjamini-Hochberg	p = 0.0451
Supplementary Fig. 4e	UAS>stop>CsChrimson / Y; VGluT-lexA / +; Tk-GAL42 / lexAop-FLP, retinal- (25) vs retinal+ (27), grooming	Welch's t-test	p = 0.0420	t48.3 = -2.09	Benjamini-Hochberg	p = 0.0941
	UAS>stop>CsChrimson / Y; VGluT-lexA / +; Tk-GAL42 / lexAop-FLP, retinal- (25) vs retinal+ (27), stopping	Welch's t-test	p = 0.0627	t42.3 = 1.91	Benjamini-Hochberg	p = 0.0941
	UAS>stop>CsChrimson / Y; VGluT-lexA / +; Tk-GAL42 / lexAop-FLP, retinal- (25) vs retinal+ (27), walking	Welch's t-test	p = 0.616	t48.1 = 0.504	Benjamini-Hochberg	p = 0.616
Supplementary Fig. 4f	UAS>stop>CsChrimson / Y; VGluT-lexA / +; Tk-GAL42 / lexAop-FLP, retinal-, 1Hz (25)	Welch's t-test	p = 0.633	t23 = -0.483	Benjamini-Hochberg	p = 0.757
	UAS>stop>CsChrimson / Y; VGluT-lexA / +; Tk-GAL42 / lexAop-FLP, retinal-, 3Hz (25)	Welch's t-test	p = 0.0607	t23 = 1.97	Benjamini-Hochberg	p = 0.121
	UAS>stop>CsChrimson / Y; VGluT-lexA / +; Tk-GAL42 / lexAop-FLP, retinal-, 10Hz (25)	Welch's t-test	p = 0.326	t22 = 1.01	Benjamini-Hochberg	p = 0.501
	UAS>stop>CsChrimson / Y; VGluT-lexA / +; Tk-GAL42 / lexAop-FLP, retinal-, 25Hz (25)	Welch's t-test	p = 0.757	t20 = 0.314	Benjamini-Hochberg	p = 0.757
	UAS>stop>CsChrimson / Y; VGluT-lexA / +; Tk-GAL42 / lexAop-FLP, retinal-, 60Hz (25)	Welch's t-test	p = 0.741	t23 = 3.91	Benjamini-Hochberg	p = 0.757
	UAS>stop>CsChrimson / Y; VGluT-lexA / +; Tk-GAL42 / lexAop-FLP, retinal+, 1Hz (27)	Welch's t-test	p < 0.001	t23 = 3.91	Benjamini-Hochberg	p = 0.00707
	UAS>stop>CsChrimson / Y; VGluT-lexA / +; Tk-GAL42 / lexAop-FLP, retinal+, 3Hz (27)	Wilcoxon signed rank test	p = 0.00418	V = 266	Benjamini-Hochberg	p = 0.0158
	UAS>stop>CsChrimson / Y; VGluT-lexA / +; Tk-GAL42 / lexAop-FLP, retinal+, 10Hz (27)	Welch's t-test	p = 0.351	t24 = 0.952	Benjamini-Hochberg	p = 0.501
	UAS>stop>CsChrimson / Y; VGluT-lexA / +; Tk-GAL42 / lexAop-FLP, retinal+, 27Hz (27)	Welch's t-test	p = 0.00918	t23 = 2.84	Benjamini-Hochberg	p = 0.0230
	UAS>stop>CsChrimson / Y; VGluT-lexA / +; Tk-GAL42 / lexAop-FLP, retinal+, 60Hz (27)	Welch's t-test	p = 0.00473	t25 = 3.10	Benjamini-Hochberg	p = 0.0158
	UAS>stop>CsChrimson / Y; VGluT-lexA / +; Tk-GAL42 / lexAop-FLP, retinal- (25) vs retinal+ (27), 1Hz	Welch's t-test	p = 0.00394	t45.9 = 3.04	Benjamini-Hochberg	p = 0.0197
	UAS>stop>CsChrimson / Y; VGluT-lexA / +; Tk-GAL42 / lexAop-FLP, retinal- (25) vs retinal+ (27), 3Hz	Wilcoxon rank sum test	p = 0.804	V = 313	Benjamini-Hochberg	p = 0.983
	UAS>stop>CsChrimson / Y; VGluT-lexA / +; Tk-GAL42 / lexAop-FLP, retinal- (25) vs retinal+ (27), 10Hz	Wilcoxon rank sum test	p = 0.983	t45.9 = 0.0211	Benjamini-Hochberg	p = 0.983
	UAS>stop>CsChrimson / Y; VGluT-lexA / +; Tk-GAL42 / lexAop-FLP, retinal- (25) vs retinal+ (27), 25Hz	Welch's t-test	p = 0.0933	t42.2 = 1.72	Benjamini-Hochberg	p = 0.155
	UAS>stop>CsChrimson / Y; VGluT-lexA / +; Tk-GAL42 / lexAop-FLP, retinal- (25) vs retinal+ (27), 60Hz	Welch's t-test	p = 0.0681	t47.4 = 1.87	Benjamini-Hochberg	p = 0.155
Supplementary Fig. 4g	UAS>stop>CsChrimson / Y; VGluT-lexA / +; Tk-GAL42 / lexAop-FLP, retinal-, grooming (25)	Kruskal-Wallis	p = 0.362	H4 = 4.34
	UAS>stop>CsChrimson / Y; VGluT-lexA / +; Tk-GAL42 / lexAop-FLP, retinal-, stopping (25)	Kruskal-Wallis	p = 0.904	H4 = 1.04
	UAS>stop>CsChrimson / Y; VGluT-lexA / +; Tk-GAL42 / lexAop-FLP, retinal-, walking (25)	Kruskal-Wallis	p = 0.428	H4 = 3.84
	UAS>stop>CsChrimson / Y; VGluT-lexA / +; Tk-GAL42 / lexAop-FLP, retinal+, grooming (25)	Kruskal-Wallis	p = 0.913	H4 = 0.979
	UAS>stop>CsChrimson / Y; VGluT-lexA / +; Tk-GAL42 / lexAop-FLP, retinal+, stopping (25)	Kruskal-Wallis	p = 0.863	H4 = 1.29
	UAS>stop>CsChrimson / Y; VGluT-lexA / +; Tk-GAL42 / lexAop-FLP, retinal+, walking (25)	Kruskal-Wallis	p = 0.947	H4 = 0.738
Supplementary Fig. 5c	Tk-GAL42 / 20xUAS-IVS-jGCaMP7f (100 cells from 7 flies)	Wilcoxon signed rank test	p < 0.001	V = 3958
Supplementary Fig. 6c	Tk-GAL42 / 20xUAS-IVS-jGCaMP7f, ① (91 cells from 6 flies)	Welch's t-test	p < 0.001	t90 = -3.54	Benjamini-Hochberg	p = 0.00257
	Tk-GAL42 / 20xUAS-IVS-jGCaMP7f, ② (91 cells from 6 flies)	Welch's t-test	p < 0.001	t90 = -3.79	Benjamini-Hochberg	p = 0.00166
	Tk-GAL42 / 20xUAS-IVS-jGCaMP7f, ③ (91 cells from 6 flies)	Welch's t-test	p < 0.001	t90 = -3.92	Benjamini-Hochberg	p = 0.00166
	Tk-GAL42 / 20xUAS-IVS-jGCaMP7f, ③ vs ① (91 cells from 6 flies)	Welch's paired t-test	p = 0.00550	t90 = -3.08	Bonferroni	p = 0.0110
	Tk-GAL42 / 20xUAS-IVS-jGCaMP7f, ③ vs ② (91 cells from 6 flies)	Welch's paired t-test	p < 0.001	t90 = -4.06	Bonferroni	p < 0.001
Supplementary Fig. 6d	Tk-GAL42 / 20xUAS-IVS-jGCaMP7f, ① (91 cells from 6 flies)	Welch's t-test	p = 0.832	t90 = -0.213	Benjamini-Hochberg	p = 0.832
	Tk-GAL42 / 20xUAS-IVS-jGCaMP7f, ② (91 cells from 6 flies)	Welch's t-test	p = 0.00183	t90 = 3.21	Benjamini-Hochberg	p = 0.00453
	Tk-GAL42 / 20xUAS-IVS-jGCaMP7f, ③ (91 cells from 6 flies)	Welch's t-test	p = 0.0134	t90 = 2.52	Benjamini-Hochberg	p = 0.0179
	Tk-GAL42 / 20xUAS-IVS-jGCaMP7f, ③ vs ① (91 cells from 6 flies)	Welch's paired t-test	p = 0.0114	t90 = 2.54	Bonferroni	p = 0.0227
	Tk-GAL42 / 20xUAS-IVS-jGCaMP7f, ③ vs ② (91 cells from 6 flies)	Welch's paired t-test	p = 0.0130	t90 = 2.18	Bonferroni	p = 0.0360
Supplementary Fig. 6e	Tk-GAL42 / 20xUAS-IVS-jGCaMP7f, ① (91 cells from 6 flies)	Welch's t-test	p = 0.0398	t90 = 2.09	Benjamini-Hochberg	p = 0.0478
	Tk-GAL42 / 20xUAS-IVS-jGCaMP7f, ② (91 cells from 6 flies)	Welch's t-test	p = 0.00189	t90 = 3.20	Benjamini-Hochberg	p = 0.00453
	Tk-GAL42 / 20xUAS-IVS-jGCaMP7f, ③ (91 cells from 6 flies)	Welch's t-test	p = 0.00857	t90 = 2.69	Benjamini-Hochberg	p = 0.0147
	Tk-GAL42 / 20xUAS-IVS-jGCaMP7f, ③ vs ① (91 cells from 6 flies)	Welch's paired t-test	p = 0.0114	t90 = 2.50	Bonferroni	p = 0.0227
	Tk-GAL42 / 20xUAS-IVS-jGCaMP7f, ③ vs ② (91 cells from 6 flies)	Welch's paired t-test	p = 0.0153	t90 = 2.31	Bonferroni	p = 0.0306
Supplementary Fig. 6f	Tk-GAL42 / 20xUAS-IVS-jGCaMP7f, ① (91 cells from 6 flies)	Welch's t-test	p = 0.376	t90 = -0.890	Benjamini-Hochberg	p = 0.410
	Tk-GAL42 / 20xUAS-IVS-jGCaMP7f, ② (91 cells from 6 flies)	Welch's t-test	p = 0.00473	t90 = 2.90	Benjamini-Hochberg	p = 0.00946
	Tk-GAL42 / 20xUAS-IVS-jGCaMP7f, ③ (91 cells from 6 flies)	Welch's t-test	p = 0.00991	t90 = 2.63	Benjamini-Hochberg	p = 0.0149
	Tk-GAL42 / 20xUAS-IVS-jGCaMP7f, ③ vs ① (91 cells from 6 flies)	Welch's paired t-test	p = 0.00730	t90 = 2.85	Bonferroni	p = 0.0146
	Tk-GAL42 / 20xUAS-IVS-jGCaMP7f, ③ vs ② (91 cells from 6 flies)	Welch's paired t-test	p = 0.0620	t90 = -1.55	Bonferroni	p = 0.124
Supplementary Fig. 6g	Tk-GAL42 / 20xUAS-IVS-jGCaMP7f, ① (60 cells from 4 flies)	Welch's t-test	p = 0.00777	t59 = -2.76	Benjamini-Hochberg	p = 0.0360
	Tk-GAL42 / 20xUAS-IVS-jGCaMP7f, ② (60 cells from 4 flies)	Welch's t-test	p = 0.0344	t59 = -2.17	Benjamini-Hochberg	p = 0.0688
	Tk-GAL42 / 20xUAS-IVS-jGCaMP7f, ③ (60 cells from 4 flies)	Welch's t-test	p = 0.0259	t59 = -2.29	Benjamini-Hochberg	p = 0.0621
	Tk-GAL42 / 20xUAS-IVS-jGCaMP7f, ③ vs ① (60 cells from 4 flies)	Welch's paired t-test	p = 0.0437	t59 = 1.88	Bonferroni	p = 0.0874
	Tk-GAL42 / 20xUAS-IVS-jGCaMP7f, ③ vs ② (60 cells from 4 flies)	Welch's paired t-test	p = 0.333	t59 = 0.554	Bonferroni	p = 0.665
Supplementary Fig. 6h	Tk-GAL42 / 20xUAS-IVS-jGCaMP7f, ① (60 cells from 4 flies)	Welch's t-test	p = 0.0120	t59 = -2.59	Benjamini-Hochberg	p = 0.0360
	Tk-GAL42 / 20xUAS-IVS-jGCaMP7f, ② (60 cells from 4 flies)	Welch's t-test	p = 0.396	t59 = -0.850	Benjamini-Hochberg	p = 0.435
	Tk-GAL42 / 20xUAS-IVS-jGCaMP7f, ③ (60 cells from 4 flies)	Welch's t-test	p = 0.684	t59 = 0.409	Benjamini-Hochberg	p = 0.684
	Tk-GAL42 / 20xUAS-IVS-jGCaMP7f, ③ vs ① (60 cells from 4 flies)	Welch's paired t-test	p = 0.000780	t59 = 3.75	Bonferroni	p = 0.00156
	Tk-GAL42 / 20xUAS-IVS-jGCaMP7f, ③ vs ② (60 cells from 4 flies)	Welch's paired t-test	p = 0.0110	t59 = 2.54	Bonferroni	p = 0.0219
Supplementary Fig. 6i	Tk-GAL42 / 20xUAS-IVS-jGCaMP7f, ① (60 cells from 4 flies)	Welch's t-test	p = 0.0879	t59 = -1.74	Benjamini-Hochberg	p = 0.132
	Tk-GAL42 / 20xUAS-IVS-jGCaMP7f, ② (60 cells from 4 flies)	Welch's t-test	p = 0.274	t59 = 1.10	Benjamini-Hochberg	p = 0.342
	Tk-GAL42 / 20xUAS-IVS-jGCaMP7f, ③ (60 cells from 4 flies)	Welch's t-test	p = 0.00412	t59 = 2.99	Benjamini-Hochberg	p = 0.0360
	Tk-GAL42 / 20xUAS-IVS-jGCaMP7f, ③ vs ① (60 cells from 4 flies)	Welch's paired t-test	p < 0.001	t59 = 5.09	Bonferroni	p < 0.001
	Tk-GAL42 / 20xUAS-IVS-jGCaMP7f, ③ vs ② (60 cells from 4 flies)	Welch's paired t-test	p = 0.00955	t59 = 2.68	Bonferroni	p = 0.0191
Supplementary Fig. 6j	Tk-GAL42 / 20xUAS-IVS-jGCaMP7f, ① (60 cells from 4 flies)	Welch's t-test	p = 0.285	t59 = -1.08	Benjamini-Hochberg	p = 0.342
	Tk-GAL42 / 20xUAS-IVS-jGCaMP7f, ② (60 cells from 4 flies)	Welch's t-test	p = 0.0427	t59 = 2.07	Benjamini-Hochberg	p = 0.0733
	Tk-GAL42 / 20xUAS-IVS-jGCaMP7f, ③ (60 cells from 4 flies)	Welch's t-test	p = 0.0104	t59 = 2.65	Benjamini-Hochberg	p = 0.0360
	Tk-GAL42 / 20xUAS-IVS-jGCaMP7f, ③ vs ① (60 cells from 4 flies)	Welch's paired t-test	p = 0.000780	t59 = 3.64	Bonferroni	p = 0.00156
	Tk-GAL42 / 20xUAS-IVS-jGCaMP7f, ③ vs ② (60 cells from 4 flies)	Welch's paired t-test	p = 0.452	t59 = -0.122	Bonferroni	p = 0.903
Supplementary Fig. 6k	Tk-GAL42 / 20xUAS-IVS-jGCaMP7f, puff response - (159 cells from 11 flies)	Welch's t-test	p = 0.597	t158 = -0.530	Bonferroni	p = 1.00
	Tk-GAL42 / 20xUAS-IVS-jGCaMP7f, puff response + (170 cells from 11 flies)	Welch's t-test	p = 0.00219	t169 = 3.11	Bonferroni	p = 0.00437
	Tk-GAL42 / 20xUAS-IVS-jGCaMP7f, puff response - (159 cells from 11 flies) vs puff response + (170 cells from 11 flies)	Welch's t-test	p = 0.00761	t324.2 = 2.69
