# Supplementary material for: Threat gates visual aversion via theta activity in Tachykinergic neurons
Source: Nat Commun. 2023 Jul 13;14:3987. doi: 10.1038/s41467-023-39667-z (PMC10345120; doi:10.1038/s41467-023-39667-z)
Supplement: Supplementary file 11 — Source Data [file 41467_2023_39667_MOESM11_ESM.xlsx]

## Sheet: Fig_1e
fly ID	npuff	flight	freezeInAir	grooming	PER	stop	stuck	walk
1	0	0	0	0	0	1	0	0
1	10	0	0	0	0	0.942708	0	0.0572917
2	0	0	0	0.333333	0	0.666667	0	0
2	10	0	0	0.00930233	0	0	0.0153846	0.975313
3	0	0	0	0.25	0	0.527778	0.010101	0.212121
3	10	0	0	0.0698052	0	0.0240999	0.0142857	0.891809
4	0	0	0	0.535781	0	0.0187646	0	0.445455
4	10	0	0	0.00416667	0	0.00909091	0	0.986742
5	0	0	0	0	0.5	0.25	0	0.25
5	10	0	0	0.0142857	0	0.113853	0.00952381	0.862338
6	0	0	0	0.526085	0	0	0	0.473915
6	10	0	0	0.0609756	0	0	0	0.939024
7	0	0	0	0.491667	0	0	0	0.508333
7	10	0	0	0.385606	0	0	0	0.614394
8	0	0	0	1	0	0	0	0
8	10	0	0	0.1	0	0.9	0	0
9	0	0	0	0.696429	0	0.267857	0	0.0357143
9	10	0	0	0.239919	0	0.333333	0	0.426747
10	0	0	0	0.963415	0	0	0.0243902	0.0121951
10	10	0	0	0.233859	0	0	0	0.766141
11	0	0	0	0	0	1	0	0
11	10	0	0	0.0722222	0	0.171086	0	0.756692
12	0	0	0	0.607143	0.107143	0.285714	0	0
12	10	0	0	0.0769231	0	0	0.0384615	0.884615
13	0	0	0	0.658915	0	0	0	0.341085
13	10	0	0	0.43254	0	0	0.00595238	0.561508
14	0	0	0	1	0	0	0	0
14	10	0	0	0	0	0.5	0	0.5
15	0	0	0	1	0	0	0	0
15	10	0	0	1	0	0	0	0
16	0	0	0	0.395844	0	0.517442	0	0.0867145
16	10	0	0	0.314296	0	0.00854701	0	0.677157
17	0	0	0	0.0434783	0	0.956522	0	0
17	10	0	0	0	0	0.305556	0	0.694444
18	0	0	0	0.333333	0.333333	0.333333	0	0
18	10	0	0	0.0647353	0.00657895	0.105757	0.0135135	0.809415
19	0	0	0	1	0	0	0	0
19	10	0	0	0	0	0	0	1
20	0	0	0	0.604651	0	0	0	0.395349
20	10	0	0	0.0992011	0	0.016	0.00540541	0.879394
21	0	0	0	0.777778	0	0	0	0.222222
21	10	0	0	0.0942772	0	0.0208333	0	0.884889
22	0	0	0	1	0	0	0	0
22	10	0	0	0.375653	0	0.190476	0	0.433871
23	0	0	0	0.973684	0	0	0.0263158	0
23	10	0	0	0.344697	0	0.181818	0.0871212	0.386364
24	0	0	0	0.253623	0	0.333333	0	0.413043
24	10	0	0	0.041113	0	0.273256	0	0.685631
25	0	0	0	0.371795	0	0.628205	0	0
25	10	0	0	0.015625	0	0.609375	0	0.375
26	0	0	0	0.0754522	0.315789	0.0407997	0.0155039	0.552455
26	10	0	0	0	0	0	0.028778	0.971222

## Sheet: Fig_1f
fly ID	flight	freezeInAir	grooming	PER	stop	stuck	walk
1	0	0	0	0	-0.0572917	0	0.0572917
2	0	0	-0.324031	0	-0.666667	0.0153846	0.975313
3	0	0	-0.180195	0	-0.503678	0.0041847	0.679688
4	0	0	-0.531614	0	-0.00967366	0	0.541288
5	0	0	0.0142857	-0.5	-0.136147	0.00952381	0.612338
6	0	0	-0.46511	0	0	0	0.46511
7	0	0	-0.106061	0	0	0	0.106061
8	0	0	-0.9	0	0.9	0	0
9	0	0	-0.456509	0	0.0654762	0	0.391033
10	0	0	-0.729556	0	0	-0.0243902	0.753946
11	0	0	0.0722222	0	-0.828914	0	0.756692
12	0	0	-0.53022	-0.107143	-0.285714	0.0384615	0.884615
13	0	0	-0.226375	0	0	0.00595238	0.220423
14	0	0	-1	0	0.5	0	0.5
15	0	0	0	0	0	0	0
16	0	0	-0.0815481	0	-0.508895	0	0.590443
17	0	0	-0.0434783	0	-0.650966	0	0.694444
18	0	0	-0.268598	-0.326754	-0.227576	0.0135135	0.809415
19	0	0	-1	0	0	0	1
20	0	0	-0.50545	0	0.016	0.00540541	0.484045
21	0	0	-0.683501	0	0.0208333	0	0.662667
22	0	0	-0.624347	0	0.190476	0	0.433871
23	0	0	-0.628987	0	0.181818	0.0608054	0.386364
24	0	0	-0.21251	0	-0.0600775	0	0.272588
25	0	0	-0.35617	0	-0.0188301	0	0.375
26	0	0	-0.0754522	-0.315789	-0.0407997	0.0132741	0.418767

## Sheet: Fig_1j
fly ID	npuff	index
1	0	-0.133611
1	10	0.212764
2	0	-0.0685709
2	10	-0.250558
3	0	-0.195803
3	10	1
4	0	-0.551278
4	10	0.0117837
5	0	-0.16795
5	10	0.171156
6	0	-0.184871
6	10	0.154416
7	0	-0.0895606
7	10	0.425369
8	0	-0.296909
8	10	-0.0419278
9	0	0.23065
9	10	0.225049
10	0	0.135385
10	10	0.0939018
11	0	-0.282079
11	10	-0.244533
12	0	-0.0967879
12	10	0.550397
13	0	-0.0420492
13	10	-0.266587
14	0	0.233432
14	10	0.524526
15	0	0.312962
15	10	0.091696
16	0	-0.159953
16	10	0.221619
17	0	-0.381246
17	10	-0.298386
18	0	0.0570913
18	10	0.497793
19	0	-0.900903
19	10	0.751533
20	0	-0.244408
20	10	0.211373
21	0	-0.103078
21	10	0.0976248
22	0	0.0507404
22	10	0.140449
23	0	0.214398
23	10	0.16873
24	0	0.204266
24	10	0.288283
25	0	-0.121739
25	10	0.0616949
26	0	0.184645
26	10	0.425941

## Sheet: Fig_1k
fly ID	index
1	0.346375
2	-0.181987
3	1.1958
4	0.563062
5	0.339106
6	0.339288
7	0.51493
8	0.254981
9	-0.00560096
10	-0.0414827
11	0.0375465
12	0.647185
13	-0.224538
14	0.291094
15	-0.221266
16	0.381572
17	0.0828607
18	0.440702
19	1.65244
20	0.455781
21	0.200703
22	0.0897081
23	-0.045668
24	0.0840168
25	0.183434
26	0.241297

## Sheet: Fig_2b
genotype	index
CS	-0.186287
CS	0.0301558
CS	0.0397414
CS	0.165098
CS	0.43784
CS	0.268228
CS	0.225604
CS	0.151924
CS	0.49275
CS	1.3805
CS	0.139955
CS	-0.239434
CS	-0.171636
CS	-0.132491
CS	0.246858
CS	0.342278
CS	0.203763
CS	0.431122
CS	0.186165
CS	0.195182
CS	0.291339
DTk1	0.292211
DTk1	-0.839117
DTk1	-0.0518971
DTk1	0.0478939
DTk1	0.488164
DTk1	0.449198
DTk1	-0.465404
DTk1	-0.303494
DTk1	-0.755632
DTk1	0.0576755
DTk1	-0.0174557
DTk1	-0.203062
DTk1	0.0116427
DTk1	0.623879
DTk1	-0.254079
DTk1	-0.0269181
DTk1	-0.363557
DTk1	0.0160553
DTk2	-0.863885
DTk2	-0.0955486
DTk2	-0.665035
DTk2	0.638241
DTk2	0.320726
DTk2	0.438858
DTk2	-0.0202606
DTk2	-0.585539
DTk2	-0.229105
DTk2	0.0134501
DTk2	-0.260269
DTk2	0.209905
DTk2	0.173045
DTk2	-0.0616591
DTk2	-0.154891
DTk2	-0.11925
DTk1.DTk2	0.0706263
DTk1.DTk2	0.620828
DTk1.DTk2	-0.452744
DTk1.DTk2	-0.0857206
DTk1.DTk2	-0.237887
DTk1.DTk2	0.564768
DTk1.DTk2	-0.0783199
DTk1.DTk2	-0.289742
DTk1.DTk2	0.115213
DTk1.DTk2	-0.634394
DTk1.DTk2	-0.146366
DTk1.DTk2	-0.238207
DTk1.DTk2	-0.544166
DTk1.DTk2	0.157386
DTk1.DTk2	-0.153769
DTk1.DTk2	-0.1185
DTk1.DTk2	-0.190631
DTk1.DTk2	-0.0226492
DTk1.DTk2	-0.549217
DTk1.DTk2	-0.107314
DTk1.DTk2	-0.000659439
DTk1.DTk2	0.240542
DTk1.DTk2	0.486963
DTk1.DTk2	0.22257
DTk1.DTk2	-0.182393
DTk1.DTk2	-0.427092
DTk1.DTk2	0.449119

## Sheet: Fig_2c
fly ID	genotype	label	ratio
1	CS	flight	0
1	CS	freezeInAir	0
1	CS	grooming	0
1	CS	PER	0.0306632
1	CS	stop	-0.952326
1	CS	stuck	0
1	CS	walk	0.921662
2	CS	flight	0
2	CS	freezeInAir	0
2	CS	grooming	-0.0876524
2	CS	PER	-0.0125
2	CS	stop	-0.602307
2	CS	stuck	0
2	CS	walk	0.702459
3	CS	flight	0
3	CS	freezeInAir	0
3	CS	grooming	0
3	CS	PER	0
3	CS	stop	-0.350973
3	CS	stuck	0
3	CS	walk	0.350973
4	CS	flight	0
4	CS	freezeInAir	0
4	CS	grooming	-0.31982
4	CS	PER	0
4	CS	stop	-0.0135135
4	CS	stuck	0
4	CS	walk	0.333333
5	CS	flight	0
5	CS	freezeInAir	0
5	CS	grooming	-0.387387
5	CS	PER	0
5	CS	stop	0.0945946
5	CS	stuck	0
5	CS	walk	0.292793
6	CS	flight	0
6	CS	freezeInAir	0
6	CS	grooming	0
6	CS	PER	0.125
6	CS	stop	-0.975
6	CS	stuck	0
6	CS	walk	0.85
7	CS	flight	0
7	CS	freezeInAir	0
7	CS	grooming	-0.205128
7	CS	PER	0
7	CS	stop	-0.701442
7	CS	stuck	0
7	CS	walk	0.906571
8	CS	flight	0
8	CS	freezeInAir	0
8	CS	grooming	-0.336707
8	CS	PER	0
8	CS	stop	-0.298045
8	CS	stuck	0
8	CS	walk	0.634752
9	CS	flight	0
9	CS	freezeInAir	0
9	CS	grooming	0
9	CS	PER	0
9	CS	stop	0
9	CS	stuck	0
9	CS	walk	0
10	CS	flight	0
10	CS	freezeInAir	0
10	CS	grooming	-0.136145
10	CS	PER	0
10	CS	stop	0.306082
10	CS	stuck	0
10	CS	walk	-0.169936
11	CS	flight	0
11	CS	freezeInAir	0
11	CS	grooming	-0.0147059
11	CS	PER	0
11	CS	stop	-0.517
11	CS	stuck	-0.0147059
11	CS	walk	0.546412
12	CS	flight	0
12	CS	freezeInAir	0
12	CS	grooming	-0.169974
12	CS	PER	0
12	CS	stop	-0.222811
12	CS	stuck	-0.0488817
12	CS	walk	0.441667
13	CS	flight	0
13	CS	freezeInAir	0
13	CS	grooming	0.0568182
13	CS	PER	-0.666667
13	CS	stop	0
13	CS	stuck	0
13	CS	walk	0.609848
14	CS	flight	0
14	CS	freezeInAir	0
14	CS	grooming	0
14	CS	PER	0.018018
14	CS	stop	-0.717402
14	CS	stuck	0
14	CS	walk	0.699384
15	CS	flight	0
15	CS	freezeInAir	0
15	CS	grooming	0.0228365
15	CS	PER	-0.0140224
15	CS	stop	-0.522175
15	CS	stuck	0
15	CS	walk	0.513361
16	CS	flight	0
16	CS	freezeInAir	0
16	CS	grooming	-0.227273
16	CS	PER	0
16	CS	stop	-0.0321549
16	CS	stuck	0
16	CS	walk	0.259428
17	CS	flight	0
17	CS	freezeInAir	0
17	CS	grooming	-0.415882
17	CS	PER	0
17	CS	stop	-0.144489
17	CS	stuck	0
17	CS	walk	0.560372
18	CS	flight	0
18	CS	freezeInAir	0
18	CS	grooming	0.005
18	CS	PER	0
18	CS	stop	-0.367361
18	CS	stuck	0.0125
18	CS	walk	0.349861
19	CS	flight	0
19	CS	freezeInAir	0
19	CS	grooming	-0.463408
19	CS	PER	0
19	CS	stop	0.0259081
19	CS	stuck	0
19	CS	walk	0.4375
20	CS	flight	0
20	CS	freezeInAir	0
20	CS	grooming	0.0499111
20	CS	PER	0
20	CS	stop	-0.0156532
20	CS	stuck	0.0131579
20	CS	walk	-0.0474158
21	DTk1	flight	0
21	DTk1	freezeInAir	0
21	DTk1	grooming	-0.592248
21	DTk1	PER	0
21	DTk1	stop	-0.0692801
21	DTk1	stuck	0
21	DTk1	walk	0.661528
22	DTk1	flight	0
22	DTk1	freezeInAir	0
22	DTk1	grooming	-0.610644
22	DTk1	PER	0
22	DTk1	stop	0
22	DTk1	stuck	0
22	DTk1	walk	0.610644
23	DTk1	flight	0
23	DTk1	freezeInAir	0
23	DTk1	grooming	0.0623377
23	DTk1	PER	0
23	DTk1	stop	-0.744156
23	DTk1	stuck	0
23	DTk1	walk	0.681818
24	DTk1	flight	0
24	DTk1	freezeInAir	0
24	DTk1	grooming	-0.297619
24	DTk1	PER	0
24	DTk1	stop	0
24	DTk1	stuck	0
24	DTk1	walk	0.297619
25	DTk1	flight	0
25	DTk1	freezeInAir	0
25	DTk1	grooming	-0.0326087
25	DTk1	PER	0
25	DTk1	stop	-0.944664
25	DTk1	stuck	0
25	DTk1	walk	0.977273
26	DTk1	flight	0
26	DTk1	freezeInAir	0
26	DTk1	grooming	0
26	DTk1	PER	0.0119048
26	DTk1	stop	-0.827738
26	DTk1	stuck	0
26	DTk1	walk	0.815833
27	DTk1	flight	0
27	DTk1	freezeInAir	0
27	DTk1	grooming	-0.107377
27	DTk1	PER	0
27	DTk1	stop	-0.338657
27	DTk1	stuck	0
27	DTk1	walk	0.446035
28	DTk1	flight	0
28	DTk1	freezeInAir	0
28	DTk1	grooming	0
28	DTk1	PER	0
28	DTk1	stop	-0.914168
28	DTk1	stuck	0
28	DTk1	walk	0.914168
29	DTk1	flight	0
29	DTk1	freezeInAir	0
29	DTk1	grooming	-0.703608
29	DTk1	PER	0
29	DTk1	stop	-0.0333333
29	DTk1	stuck	0
29	DTk1	walk	0.736942
30	DTk1	flight	0
30	DTk1	freezeInAir	0
30	DTk1	grooming	-0.519782
30	DTk1	PER	0
30	DTk1	stop	0.123587
30	DTk1	stuck	0
30	DTk1	walk	0.396195
31	DTk1	flight	0
31	DTk1	freezeInAir	0
31	DTk1	grooming	-0.333333
31	DTk1	PER	0
31	DTk1	stop	-0.581905
31	DTk1	stuck	0
31	DTk1	walk	0.915238
32	DTk1	flight	0
32	DTk1	freezeInAir	0
32	DTk1	grooming	0.0277778
32	DTk1	PER	0
32	DTk1	stop	0
32	DTk1	stuck	0
32	DTk1	walk	-0.0277778
33	DTk1	flight	0
33	DTk1	freezeInAir	0
33	DTk1	grooming	-0.830662
33	DTk1	PER	0
33	DTk1	stop	0
33	DTk1	stuck	0
33	DTk1	walk	0.830662
34	DTk1	flight	0
34	DTk1	freezeInAir	0
34	DTk1	grooming	0
34	DTk1	PER	0.222527
34	DTk1	stop	-0.480769
34	DTk1	stuck	0
34	DTk1	walk	0.258242
35	DTk1	flight	0.0138889
35	DTk1	freezeInAir	0
35	DTk1	grooming	-0.0492063
35	DTk1	PER	0
35	DTk1	stop	-0.8
35	DTk1	stuck	0
35	DTk1	walk	0.835317
36	DTk1	flight	0
36	DTk1	freezeInAir	0
36	DTk1	grooming	0.246198
36	DTk1	PER	0
36	DTk1	stop	-0.316092
36	DTk1	stuck	0
36	DTk1	walk	0.069894
37	DTk1	flight	0
37	DTk1	freezeInAir	0
37	DTk1	grooming	-0.03125
37	DTk1	PER	0
37	DTk1	stop	-0.425
37	DTk1	stuck	0.0166667
37	DTk1	walk	0.439583
37	DTk1	flight	0
38	DTk1	freezeInAir	0
38	DTk1	grooming	-0.0953283
38	DTk1	PER	0
38	DTk1	stop	-0.590278
38	DTk1	stuck	0
38	DTk1	walk	0.685606
39	DTk1.DTk2	flight	0
39	DTk1.DTk2	freezeInAir	0
39	DTk1.DTk2	grooming	-0.447154
39	DTk1.DTk2	PER	-0.0123457
39	DTk1.DTk2	stop	-0.0650407
39	DTk1.DTk2	stuck	0
39	DTk1.DTk2	walk	0.524541
40	DTk1.DTk2	flight	0
40	DTk1.DTk2	freezeInAir	0
40	DTk1.DTk2	grooming	0.0368339
40	DTk1.DTk2	PER	0
40	DTk1.DTk2	stop	-0.182143
40	DTk1.DTk2	stuck	-0.0172414
40	DTk1.DTk2	walk	0.162551
41	DTk1.DTk2	flight	0
41	DTk1.DTk2	freezeInAir	0
41	DTk1.DTk2	grooming	-0.125
41	DTk1.DTk2	PER	0
41	DTk1.DTk2	stop	-0.266304
41	DTk1.DTk2	stuck	0
41	DTk1.DTk2	walk	0.391304
42	DTk1.DTk2	flight	0
42	DTk1.DTk2	freezeInAir	0
42	DTk1.DTk2	grooming	-0.0692982
42	DTk1.DTk2	PER	0
42	DTk1.DTk2	stop	-0.333333
42	DTk1.DTk2	stuck	0
42	DTk1.DTk2	walk	0.402632
43	DTk1.DTk2	flight	0
43	DTk1.DTk2	freezeInAir	0
43	DTk1.DTk2	grooming	-0.497596
43	DTk1.DTk2	PER	0
43	DTk1.DTk2	stop	-0.453763
43	DTk1.DTk2	stuck	0.00444444
43	DTk1.DTk2	walk	0.946914
44	DTk1.DTk2	flight	0
44	DTk1.DTk2	freezeInAir	0
44	DTk1.DTk2	grooming	0.0208333
44	DTk1.DTk2	PER	-0.190243
44	DTk1.DTk2	stop	0
44	DTk1.DTk2	stuck	0
44	DTk1.DTk2	walk	0.169409
45	DTk1.DTk2	flight	0
45	DTk1.DTk2	freezeInAir	0
45	DTk1.DTk2	grooming	0.314103
45	DTk1.DTk2	PER	0
45	DTk1.DTk2	stop	-0.884269
45	DTk1.DTk2	stuck	0.0281853
45	DTk1.DTk2	walk	0.541981
46	DTk1.DTk2	flight	0
46	DTk1.DTk2	freezeInAir	0
46	DTk1.DTk2	grooming	-0.0419118
46	DTk1.DTk2	PER	0
46	DTk1.DTk2	stop	0.0316176
46	DTk1.DTk2	stuck	-0.00735294
46	DTk1.DTk2	walk	0.0176471
47	DTk1.DTk2	flight	0
47	DTk1.DTk2	freezeInAir	0
47	DTk1.DTk2	grooming	-0.423313
47	DTk1.DTk2	PER	0
47	DTk1.DTk2	stop	-0.276896
47	DTk1.DTk2	stuck	0
47	DTk1.DTk2	walk	0.70021
48	DTk1.DTk2	flight	0
48	DTk1.DTk2	freezeInAir	0
48	DTk1.DTk2	grooming	-0.178326
48	DTk1.DTk2	PER	0
48	DTk1.DTk2	stop	-0.0618382
48	DTk1.DTk2	stuck	0
48	DTk1.DTk2	walk	0.240164
49	DTk1.DTk2	flight	0
49	DTk1.DTk2	freezeInAir	0
49	DTk1.DTk2	grooming	-0.833333
49	DTk1.DTk2	PER	0
49	DTk1.DTk2	stop	-0.0701754
49	DTk1.DTk2	stuck	0
49	DTk1.DTk2	walk	0.903509
50	DTk1.DTk2	flight	0
50	DTk1.DTk2	freezeInAir	0
50	DTk1.DTk2	grooming	0
50	DTk1.DTk2	PER	0
50	DTk1.DTk2	stop	-0.59397
50	DTk1.DTk2	stuck	0
50	DTk1.DTk2	walk	0.59397
51	DTk1.DTk2	flight	0
51	DTk1.DTk2	freezeInAir	0
51	DTk1.DTk2	grooming	0
51	DTk1.DTk2	PER	-0.333333
51	DTk1.DTk2	stop	0.333333
51	DTk1.DTk2	stuck	0
51	DTk1.DTk2	walk	0
52	DTk1.DTk2	flight	0
52	DTk1.DTk2	freezeInAir	0
52	DTk1.DTk2	grooming	-0.288736
52	DTk1.DTk2	PER	0
52	DTk1.DTk2	stop	0
52	DTk1.DTk2	stuck	0
52	DTk1.DTk2	walk	0.288736
53	DTk1.DTk2	flight	0
53	DTk1.DTk2	freezeInAir	0
53	DTk1.DTk2	grooming	-0.32598
53	DTk1.DTk2	PER	0
53	DTk1.DTk2	stop	-0.133522
53	DTk1.DTk2	stuck	0
53	DTk1.DTk2	walk	0.459502
54	DTk1.DTk2	flight	0
54	DTk1.DTk2	freezeInAir	0
54	DTk1.DTk2	grooming	-0.342857
54	DTk1.DTk2	PER	0
54	DTk1.DTk2	stop	0.273375
54	DTk1.DTk2	stuck	0
54	DTk1.DTk2	walk	0.069482
55	DTk1.DTk2	flight	0
55	DTk1.DTk2	freezeInAir	0
55	DTk1.DTk2	grooming	-0.414683
55	DTk1.DTk2	PER	0
55	DTk1.DTk2	stop	0.00540541
55	DTk1.DTk2	stuck	-0.0111498
55	DTk1.DTk2	walk	0.420427
56	DTk1.DTk2	flight	0
56	DTk1.DTk2	freezeInAir	0
56	DTk1.DTk2	grooming	-0.111111
56	DTk1.DTk2	PER	0
56	DTk1.DTk2	stop	-0.555556
56	DTk1.DTk2	stuck	-0.0148148
56	DTk1.DTk2	walk	0.681481
57	DTk1.DTk2	flight	0
57	DTk1.DTk2	freezeInAir	0
57	DTk1.DTk2	grooming	-0.0827719
57	DTk1.DTk2	PER	0
57	DTk1.DTk2	stop	-0.5
57	DTk1.DTk2	stuck	-0.0191274
57	DTk1.DTk2	walk	0.601899
58	DTk1.DTk2	flight	0
58	DTk1.DTk2	freezeInAir	0
58	DTk1.DTk2	grooming	-0.315524
58	DTk1.DTk2	PER	0
58	DTk1.DTk2	stop	0
58	DTk1.DTk2	stuck	0
58	DTk1.DTk2	walk	0.315524
59	DTk1.DTk2	flight	0
59	DTk1.DTk2	freezeInAir	0
59	DTk1.DTk2	grooming	0.0212215
59	DTk1.DTk2	PER	-0.0357143
59	DTk1.DTk2	stop	0
59	DTk1.DTk2	stuck	0
59	DTk1.DTk2	walk	0.0144928
60	DTk1.DTk2	flight	0
60	DTk1.DTk2	freezeInAir	0
60	DTk1.DTk2	grooming	-0.330423
60	DTk1.DTk2	PER	0
60	DTk1.DTk2	stop	-0.0276515
60	DTk1.DTk2	stuck	0
60	DTk1.DTk2	walk	0.358075
61	DTk1.DTk2	flight	0
61	DTk1.DTk2	freezeInAir	0
61	DTk1.DTk2	grooming	0
61	DTk1.DTk2	PER	0
61	DTk1.DTk2	stop	-0.704973
61	DTk1.DTk2	stuck	0.00568182
61	DTk1.DTk2	walk	0.699291
62	DTk1.DTk2	flight	0
62	DTk1.DTk2	freezeInAir	0
62	DTk1.DTk2	grooming	0
62	DTk1.DTk2	PER	0
62	DTk1.DTk2	stop	-0.0714286
62	DTk1.DTk2	stuck	0
62	DTk1.DTk2	walk	0.0714286
63	DTk1.DTk2	flight	0
63	DTk1.DTk2	freezeInAir	0
63	DTk1.DTk2	grooming	-0.572056
63	DTk1.DTk2	PER	0
63	DTk1.DTk2	stop	0
63	DTk1.DTk2	stuck	0.00454545
63	DTk1.DTk2	walk	0.567511
64	DTk1.DTk2	flight	0
64	DTk1.DTk2	freezeInAir	0
64	DTk1.DTk2	grooming	0.025
64	DTk1.DTk2	PER	0
64	DTk1.DTk2	stop	-0.461364
64	DTk1.DTk2	stuck	0
64	DTk1.DTk2	walk	0.436364
65	DTk1.DTk2	flight	0
65	DTk1.DTk2	freezeInAir	0
65	DTk1.DTk2	grooming	0
65	DTk1.DTk2	PER	0
65	DTk1.DTk2	stop	-0.978261
65	DTk1.DTk2	stuck	0
65	DTk1.DTk2	walk	0.978261
66	DTk2	flight	0
66	DTk2	freezeInAir	0
66	DTk2	grooming	-0.0833333
66	DTk2	PER	0
66	DTk2	stop	-0.4926
66	DTk2	stuck	0.0333333
66	DTk2	walk	0.5426
67	DTk2	flight	0
67	DTk2	freezeInAir	0
67	DTk2	grooming	-0.203819
67	DTk2	PER	0
67	DTk2	stop	-0.214912
67	DTk2	stuck	0
67	DTk2	walk	0.418731
68	DTk2	flight	0
68	DTk2	freezeInAir	0
68	DTk2	grooming	-0.0571429
68	DTk2	PER	-0.0285714
68	DTk2	stop	0.00120054
68	DTk2	stuck	0
68	DTk2	walk	0.0845137
69	DTk2	flight	0
69	DTk2	freezeInAir	0
69	DTk2	grooming	-0.222064
69	DTk2	PER	-0.0294118
69	DTk2	stop	0.0232558
69	DTk2	stuck	0
69	DTk2	walk	0.22822
70	DTk2	flight	0
70	DTk2	freezeInAir	0
70	DTk2	grooming	-0.574847
70	DTk2	PER	0
70	DTk2	stop	-0.425153
70	DTk2	stuck	0
70	DTk2	walk	1
71	DTk2	flight	0
71	DTk2	freezeInAir	0
71	DTk2	grooming	0
71	DTk2	PER	0
71	DTk2	stop	-0.770833
71	DTk2	stuck	0
71	DTk2	walk	0.770833
72	DTk2	flight	0
72	DTk2	freezeInAir	0
72	DTk2	grooming	-0.110396
72	DTk2	PER	0
72	DTk2	stop	-0.509591
72	DTk2	stuck	0
72	DTk2	walk	0.619987
73	DTk2	flight	0
73	DTk2	freezeInAir	0
73	DTk2	grooming	-0.200819
73	DTk2	PER	0
73	DTk2	stop	-0.643029
73	DTk2	stuck	0
73	DTk2	walk	0.843848
74	DTk2	flight	0
74	DTk2	freezeInAir	0
74	DTk2	grooming	0
74	DTk2	PER	0
74	DTk2	stop	-0.834411
74	DTk2	stuck	0
74	DTk2	walk	0.834411
75	DTk2	flight	0
75	DTk2	freezeInAir	0
75	DTk2	grooming	0
75	DTk2	PER	0
75	DTk2	stop	-0.0454545
75	DTk2	stuck	0
75	DTk2	walk	0.0454545
76	DTk2	flight	0
76	DTk2	freezeInAir	0
76	DTk2	grooming	0.0322581
76	DTk2	PER	0
76	DTk2	stop	-0.424366
76	DTk2	stuck	0
76	DTk2	walk	0.392108
77	DTk2	flight	0
77	DTk2	freezeInAir	0
77	DTk2	grooming	-0.429708
77	DTk2	PER	-0.55305
77	DTk2	stop	0
77	DTk2	stuck	-0.0172414
77	DTk2	walk	1
78	DTk2	flight	0
78	DTk2	freezeInAir	0
78	DTk2	grooming	-0.102349
78	DTk2	PER	0
78	DTk2	stop	-0.2
78	DTk2	stuck	0
78	DTk2	walk	0.302349
79	DTk2	flight	0
79	DTk2	freezeInAir	0
79	DTk2	grooming	-0.129511
79	DTk2	PER	0
79	DTk2	stop	0
79	DTk2	stuck	-0.0142857
79	DTk2	walk	0.143797
80	DTk2	flight	0
80	DTk2	freezeInAir	0
80	DTk2	grooming	0
80	DTk2	PER	0
80	DTk2	stop	-0.494917
80	DTk2	stuck	0
80	DTk2	walk	0.494917
81	DTk2	flight	0
81	DTk2	freezeInAir	0
81	DTk2	grooming	-0.678161
81	DTk2	PER	0.00877193
81	DTk2	stop	0.0175439
81	DTk2	stuck	0
81	DTk2	walk	0.651845
82	DTk2	flight	0
82	DTk2	freezeInAir	0
82	DTk2	grooming	0
82	DTk2	PER	0
82	DTk2	stop	0.62499
82	DTk2	stuck	0
82	DTk2	walk	-0.62499

## Sheet: Fig_2e
genotype	index
CS	0.366757
CS	0.477619
CS	1.03268
CS	0.155905
CS	0.366982
CS	0.637144
CS	0.233293
CS	0.513568
CS	0.00793843
CS	0.130904
CS	0.00518821
CS	0.0324208
CS	0.0474203
CS	0.404973
CS	0.780287
CS	0.897561
CS	0.287566
CS	-0.0743785
CS	0.801072
CS	0.693678
CS	0.270492
CS	0.0685976
CS	0.861169
CS	0.134061
CS	-0.0368013
CS	0.327135
CS	0.0248495
CS	0.233347
CS	0.00249517
CS	0.324855
Takr86CF28	-0.0726321
Takr86CF28	0.661311
Takr86CF28	0.0685628
Takr86CF28	-0.419803
Takr86CF28	0.632977
Takr86CF28	0.0261129
Takr86CF28	-0.0727603
Takr86CF28	-0.0673925
Takr86CF28	-0.471227
Takr86CF28	-0.320612
Takr86CF28	-0.0687084
Takr86CF28	-0.223493
Takr86CF28	-0.295924
Takr86CF28	-0.466837
Takr99DMB09356	0.227116
Takr99DMB09356	0.0206777
Takr99DMB09356	0.193057
Takr99DMB09356	0.333304
Takr99DMB09356	0.236601
Takr99DMB09356	-0.362525
Takr99DMB09356	-0.15856
Takr99DMB09356	-0.160649
Takr99DMB09356	0.466358
Takr99DMB09356	0.317635
Takr99DMB09356	0.477214
Takr99DMB09356	0.0578866
Takr99DMB09356	0.00845015
Takr99DMB09356	-0.0316309

## Sheet: Fig_2f
genotype	flight	freezeInAir	grooming	PER	stop	stuck	walk
CS	0	0	-0.59035	0	-0.0892679	0	0.679618
CS	0	0	0.0876457	0	-0.424997	0	0.337352
CS	0	0	-0.474206	0	0	0.0277778	0.446429
CS	0	0	-1	0	1	0	0
CS	0	0	0.0351782	0	0.0124183	0	-0.0475965
CS	0	0	-0.136951	0	-0.751938	0.0597643	0.829125
CS	0	0	0.226572	0	-0.365912	0	0.13934
CS	0	0	-0.908333	0	0.591667	0	0.316667
CS	0	0	0.318446	0	-0.17126	-0.0137931	-0.133394
CS	0	0	-0.245994	0	-0.0859335	0.0047619	0.327165
CS	0	0	-0.435897	0	0.435897	0	0
CS	0	0	-0.308117	0	-0.405342	0	0.713459
CS	0	0	-0.02	0	-0.949362	0.0106383	0.958723
CS	0	0	-0.0666667	0	0.0680556	0	-0.00138889
CS	0.4	0	-0.00636364	0.0133333	-0.692727	0	0.285758
CS	0	0	0	-0.0430108	0.0430108	0	0
CS	0	0	-0.427778	0	-0.29246	0	0.720238
CS	0	0	-0.0552824	0	-0.6	0	0.655282
CS	0	0	-0.406349	0	0.266667	0.0222222	0.11746
CS	0	0	-0.744999	0.00444444	0.311907	0	0.428647
CS	0	0	-0.585331	0	0.0412124	0	0.544118
CS	0	0	-0.00978682	0	-0.819722	0.00965116	0.819858
CS	0	0	-0.133333	0	-0.866667	0.0116279	0.988372
CS	0	0	-0.0367965	0	-0.360447	0.0112564	0.385987
CS	0	0	0.00318652	0	-0.309766	0	0.30658
CS	0	0	-0.358373	0	0.0982102	0	0.260163
CS	0	0	0.0184006	0	-0.284278	0.0287267	0.237151
CS	0	0	-0.35229	0	0.0238095	0	0.328481
CS	0	0	-0.0333446	0	-0.351271	0	0.384615
CS	0	0	-0.604341	-0.313725	0.149035	0.044137	0.724894
Takr86CF28	0	0	-0.0608877	0	0.0657658	0	-0.00487805
Takr86CF28	0.193103	0	0.331554	0	-0.528913	0	0.00425532
Takr86CF28	0	0	-0.883622	0.00952381	0.444661	0	0.429437
Takr86CF28	0	0	-0.366025	0	-0.394667	0.0280647	0.732627
Takr86CF28	0	0	-0.211219	0	-0.411616	0	0.622835
Takr86CF28	0	0	-0.233882	0	0.165338	0	0.0685435
Takr86CF28	0	0	-0.309524	0	-0.262446	0	0.57197
Takr86CF28	0	0	0.0480201	0.0138889	-0.0757979	0	0.0138889
Takr86CF28	0	0	-0.323499	0	0.302666	0	0.0208333
Takr86CF28	0	0	-0.133743	0	-0.19959	0	0.333333
Takr86CF28	0.239583	0	-0.226715	0	-0.174826	0.0104167	0.15154
Takr86CF28	0	0	-0.460526	0	-0.539474	0	1
Takr86CF28	0.666667	0	0.297459	0	-0.964125	0	0
Takr86CF28	0	0	-0.781039	0	0.586342	0	0.194696
Takr99DMB09356	0	0	0	0	-0.164634	0	0.164634
Takr99DMB09356	0	0	-0.865978	0	0.25	0	0.615978
Takr99DMB09356	0	0	0	0	-0.83598	0	0.83598
Takr99DMB09356	0	0	0.0108696	-0.0173913	-0.220788	0	0.22731
Takr99DMB09356	0	0	0.0380952	0.0451613	-0.39831	0.0129032	0.302151
Takr99DMB09356	0	0	0.0630662	0	-0.854772	0.00540541	0.7863
Takr99DMB09356	0	0	0.0101587	0	-0.342167	0	0.332008
Takr99DMB09356	0	0	-0.0114286	0	-0.983363	0	0.994792
Takr99DMB09356	0	0	0	0	-0.858304	0	0.858304
Takr99DMB09356	0	0	-0.00425532	0.0546305	-0.575296	0	0.52492
Takr99DMB09356	0	0	0	0	-0.956676	0	0.956676
Takr99DMB09356	0	0	0	0	0	0	0
Takr99DMB09356	0	0	-0.0888889	0	-0.128679	0	0.217568
Takr99DMB09356	0	0	0	0	-0.858599	0	0.858599

## Sheet: Fig_3c
genotype	index
UASTNT.	0.0677487
UASTNT.	-0.0291308
UASTNT.	0.115364
UASTNT.	-0.0903457
UASTNT.	0.196976
UASTNT.	-0.296802
UASTNT.	0.0277016
UASTNT.	-0.548428
UASTNT.	0.454396
UASTNT.	0.79028
UASTNT.	0.0271214
UASTNT.	-0.0637214
UASTNT.	0.174708
UASTNT.	-0.336212
UASTNT.	0.879491
UASTNT.	0.796845
UASTNT.	0.411417
UASTNT.	-0.0568584
UASTNT.	0.237142
UASTNT.	0.573974
UASTNT.	-0.177929
UASTNT.	1.07603
UASTNT.	0.219962
UASTNT.Tk1G4	0.459525
UASTNT.Tk1G4	-0.338816
UASTNT.Tk1G4	0.421201
UASTNT.Tk1G4	-0.630717
UASTNT.Tk1G4	0.169649
UASTNT.Tk1G4	-0.388958
UASTNT.Tk1G4	0.456371
UASTNT.Tk1G4	0.305222
UASTNT.Tk1G4	-0.649494
UASTNT.Tk1G4	0.246027
UASTNT.Tk1G4	-0.202543
UASTNT.Tk1G4	-0.152105
UASTNT.Tk1G4	0.599869
UASTNT.Tk1G4	0.0865087
UASTNT.Tk1G4	-0.0519423
UASTNT.Tk1G4	0.14161
UASTNT.Tk1G4	1.27087
UASTNT.Tk1G4	0.412048
UASTNT.Tk1G4	-0.615099
UASTNT.Tk1G4	-0.0283048
UASTNT.Tk1G4	-0.601042
UASTNT.Tk1G4	-0.00736987
UASTNT.Tk1G4	0.110386
UASTNT.Tk1G4	-0.419423
UASTNT.Tk1G4	0.294417
UASTNT.Tk1G4	0.30745
UASTNT.Tk1G4	-0.438126
UASTNT.Tk1G4	0.448549
UASTNT.Tk1G4	-0.138933
UASTNT.Tk1G4	0.578207
UASTNT.Tk1G4	0.753116
UASTNT.Tk1G4	-0.210885
UASTNT.Tk1G4	0.427657
UASTNT.Tk1G4	0.463136
UASTNT.Tk1G4	0.407595
UASTNT.Tk1G4	-0.241379
UASTNT.Tk1G4	0.00585264
UASTNT.Tk1G4	0.531131
UASTNT.Tk2G4	-0.436287
UASTNT.Tk2G4	-0.0710077
UASTNT.Tk2G4	0.0402372
UASTNT.Tk2G4	0.191716
UASTNT.Tk2G4	0.170299
UASTNT.Tk2G4	0.658686
UASTNT.Tk2G4	-0.115353
UASTNT.Tk2G4	-0.0397434
UASTNT.Tk2G4	0.00696091
UASTNT.Tk2G4	0.77485
UASTNT.Tk2G4	0.0842135
UASTNT.Tk2G4	-0.064417
UASTNT.Tk2G4	0.105518
UASTNT.Tk2G4	0.792048
UASTNT.Tk2G4	0.0505536
UASTNT.Tk2G4	-0.380776
UASTNT.Tk2G4	0.0750959
UASTNT.Tk2G4	-0.216861
UASTNT.Tk2G4	0.147986
UASTNT.Tk2G4	0.0437456
UASTNT.Tk2G4	-0.333516
UASTNT.Tk2G4	0.171738
UASTNT.Tk2G4	0.0234963
UASTNT.Tk2G4	0.336749
UASTNT.Tk2G4	0.181706
UASTNT.Tk2G4	0.375551
UASTNT.Tk2G4	-0.154609
UASTNT.Tk2G4	-0.0345771
UASTNT.Tk2G4	-0.432586
UASTNT.Tk2G4	0.341377
UASTNT.Tk2G4	-0.0432161
UASTNT.Tk2G4	-0.546128
UASTNT.Tk2G4	-0.446734
UASTNT.Tk2G4	0.107962
UASTNT.Tk2G4	-0.222448
UASTNT.Tk2G4	-0.276508
UASTNT.Tk2G4	0.29965
UASTNT.Tk2G4	-0.0824968
UASTNT.Tk2G4	0.14513
UASTNT.Tk2G4	0.113086
UASTNT.Tk2G4	0.437388
UASTNT.Tk2G4	0.508526
UASTNT.Tk2G4	0.0972377
UASTNT.Tk2G4	-0.225935
UASTNT.Tk2G4	0.137779
UASTNT.Tk3G4	0.131656
UASTNT.Tk3G4	-0.150292
UASTNT.Tk3G4	0.969498
UASTNT.Tk3G4	-0.199967
UASTNT.Tk3G4	-0.0615047
UASTNT.Tk3G4	-0.0413423
UASTNT.Tk3G4	0.384189
UASTNT.Tk3G4	0.0150208
UASTNT.Tk3G4	-0.195904
UASTNT.Tk3G4	0.267215
UASTNT.Tk3G4	0.28433
UASTNT.Tk3G4	0.050185
UASTNT.Tk3G4	0.659403
UASTNT.Tk3G4	-0.161716
UASTNT.Tk3G4	-0.0173847
UASTNT.Tk3G4	-0.216274
UASTNT.Tk3G4	-0.0525901
UASTNT.Tk3G4	0.0770694
UASTNT.Tk3G4	0.393995
UASTNT.Tk3G4	-0.482763
UASTNT.Tk3G4	0.138347
UASTNT.Tk3G4	-0.0286736
UASTNT.Tk3G4	0.331103
UASTNT.Tk3G4	-0.52945
UASTNT.Tk3G4	-0.267588
UASTNT.Tk3G4	-0.296332
UASTNT.Tk3G4	0.446445
UASTNT.Tk3G4	0.816854
UASTNT.Tk3G4	-0.227396
UASTNT.Tk3G4	0.469903
UASTNT.Tk3G4	0.00629797
UASTNT.Tk3G4	-0.798684
UASTNT.Tk3G4	0.250976
UASTNT.Tk3G4	0.0666372
UASTNT.Tk3G4	0.284139

## Sheet: Fig_3d
genotype	flight	freezeInAir	grooming	PER	stop	stuck	walk
UASTNT.	0	0	0.175812	0	-0.294889	0.00425532	0.114822
UASTNT.	0	0	0.95	0	0	0	-0.95
UASTNT.	0	0	0.510526	-0.00378788	-0.56785	0	0.0611111
UASTNT.	0	0	-0.150681	0	-0.305433	0.00581395	0.4503
UASTNT.	0	0	-0.283753	-0.0116279	-0.624617	0	0.919998
UASTNT.	0	0	0	0	0	0	0
UASTNT.	0	0	-0.557292	0.03125	0.494792	0	0.03125
UASTNT.	-0.25	0	0.022173	0	0.0237881	0	0.204039
UASTNT.	0.25	0	-0.405965	0.00714286	-0.471429	0	0.620251
UASTNT.	0	0	-0.227663	0	-0.0815417	0.00134036	0.307865
UASTNT.	0	0	0.0904048	-0.0340426	-0.0563622	0	0
UASTNT.	0	0	0.260333	0	-0.102937	-0.00813008	-0.149266
UASTNT.	0.358333	0	-0.579174	0	-0.256098	0	0.476938
UASTNT.	0	0	0.0544324	0	0.0634676	0	-0.1179
UASTNT.	0	0	-0.147405	0	0.170818	-0.0238095	0.000396825
UASTNT.	0	0	-0.147054	0	0.0114943	0	0.135559
UASTNT.Tk1G4	0	0	0.175409	0.0182927	0.0494529	0.00638792	-0.249542
UASTNT.Tk1G4	0	0	-0.619792	-0.0416667	-0.333333	0	0.994792
UASTNT.Tk1G4	0	0	-0.477734	0	0	0	0.477734
UASTNT.Tk1G4	-0.25	0	-0.188929	0	0	0.0833333	0.355596
UASTNT.Tk1G4	0	0.0128205	-0.0372405	0.00952381	-0.773758	0	0.788655
UASTNT.Tk1G4	0	0	-0.257143	0	-0.714286	0	0.971429
UASTNT.Tk1G4	0	0	0.474074	0	-0.451852	-0.0222222	0
UASTNT.Tk1G4	0	0	0.501668	0	-0.209328	-0.00694444	-0.285396
UASTNT.Tk1G4	0	0	-0.0395508	0.00607903	0.263511	0	-0.230039
UASTNT.Tk1G4	0	0	-0.807525	0	-0.121951	0.0072234	0.922253
UASTNT.Tk1G4	0.6	0	0	0	-0.1	0	-0.5
UASTNT.Tk1G4	0	0	-0.720833	-0.0375	-0.241667	0	1
UASTNT.Tk1G4	0.333333	0	-0.666667	0	0	0	0.333333
UASTNT.Tk1G4	0	0	-0.49375	0	-0.431818	0.00694444	0.918624
UASTNT.Tk1G4	0	0	-0.0562291	0	-0.794732	0	0.850962
UASTNT.Tk1G4	0	0	-0.0454545	0	0.0454545	0	0
UASTNT.Tk1G4	0.333333	0	-1	0	0	0	0.666667
UASTNT.Tk1G4	0	0	-0.714286	0	0	-0.0238095	0.738095
UASTNT.Tk1G4	0	0	-0.456994	0	-0.270279	0	0.727273
UASTNT.Tk1G4	0	0	0.0474463	0	-0.904701	0.005	0.852254
UASTNT.Tk2G4	0	0	-0.393645	0	-0.140642	0.0317308	0.502556
UASTNT.Tk2G4	0	0	-0.430631	0	-0.331762	0.0123932	0.75
UASTNT.Tk2G4	0	0	0.5	0	-0.5	0	0
UASTNT.Tk2G4	0	0	-0.595759	0	0.0111111	-0.0296638	0.614311
UASTNT.Tk2G4	0	0	-0.547619	0	-0.0392857	0	0.586905
UASTNT.Tk2G4	0	0	-0.311184	0	0.0263158	0	0.284868
UASTNT.Tk2G4	0	0	-0.527931	0	-0.229328	0	0.757259
UASTNT.Tk2G4	0	0	-0.765957	0	0.0425532	0	0.723404
UASTNT.Tk2G4	0	0	-0.496124	0	0.0613414	0.0108696	0.423913
UASTNT.Tk2G4	0	0	-0.388799	0	-0.542867	0	0.931666
UASTNT.Tk2G4	0	0	0	0	0	0	0
UASTNT.Tk2G4	0	0	-0.353968	0	-0.598827	0	0.952795
UASTNT.Tk2G4	0	0	0.115278	0	-0.165018	0	0.0497405
UASTNT.Tk2G4	0	0	-0.279565	0	-0.55998	0	0.839545
UASTNT.Tk2G4	0	0	-0.126763	0	-0.403646	0	0.530409
UASTNT.Tk2G4	0	0	0.0434783	0	-0.76087	0	0.717391
UASTNT.Tk2G4	0	0	-0.752534	0	0	0.0102968	0.742237
UASTNT.Tk2G4	0	0	-0.601176	-0.00425532	-0.170644	0	0.776076
UASTNT.Tk2G4	0.00719697	0	-0.557708	0	-0.177053	0	0.727564
UASTNT.Tk2G4	0	0	-0.261866	0	-0.222177	0	0.484043
UASTNT.Tk2G4	0	0	-0.317361	0	-0.628819	0	0.946181
UASTNT.Tk2G4	0	0	-0.489362	0	-0.0519262	0.00930233	0.531986
UASTNT.Tk2G4	0	0	-0.314815	0	-0.427778	-0.0013468	0.743939
UASTNT.Tk2G4	0	0	0.0148019	0	-0.995652	0	0.98085
UASTNT.Tk2G4	0	0	0	0	-0.953841	0.0308316	0.923009
UASTNT.Tk2G4	0	0	-0.684088	-0.0121951	-0.259272	0.0444444	0.911111
UASTNT.Tk2G4	0	0	-0.0268964	0	-0.183193	0	0.210089
UASTNT.Tk3G4	0	0	0.0467532	0	-0.0681818	0.0214286	0
UASTNT.Tk3G4	0	0	0.341667	0	-0.575	0	0.233333
UASTNT.Tk3G4	0	0	-0.0894296	0	0.241379	-0.027027	-0.124922
UASTNT.Tk3G4	0	0	-0.341085	0	0	0	0.341085
UASTNT.Tk3G4	0	0	-0.689149	0	0.00465116	0	0.684498
UASTNT.Tk3G4	0	0	-0.2	0	-0.635	0	0.835
UASTNT.Tk3G4	0	0	0.0383581	0	-0.842845	0.0267094	0.777778
UASTNT.Tk3G4	0	0	0.0606061	0	0.0378788	0	-0.0984848
UASTNT.Tk3G4	0	0	-0.20658	0	0	0	0.20658
UASTNT.Tk3G4	0	0	-0.340909	0	-0.659091	0	1
UASTNT.Tk3G4	0	0	0.166071	0	-0.49044	0	0.324368
UASTNT.Tk3G4	0	0	0.162568	0.054845	-0.0401403	0	-0.177273
UASTNT.Tk3G4	0	0	-0.202899	0	-0.775362	0.0487805	0.92948
UASTNT.Tk3G4	0	0	-0.0687866	0.0105263	0.00526316	-0.00869565	0.0616928
UASTNT.Tk3G4	0	0	-0.216576	0	0.257298	0.01	-0.0507211
UASTNT.Tk3G4	0	0	-0.426275	-0.0958333	-0.436716	0	0.958824
UASTNT.Tk3G4	0	0	0.00578548	0.0478261	0.115105	-0.0178447	-0.150872
UASTNT.Tk3G4	0	0	-0.2	0	-0.776471	0.047619	0.928852

[truncated: 44 more sheets: Fig_3g, Fig_3h, Fig_4d, Fig_4h, Fig_4l, Fig_5f, Fig_5i, Fig_5k, Fig_6a, Fig_6b, Fig_6c, Fig_6d, Fig_6e, Fig_6h, Fig_6j, Fig_7c, Fig_7e, Fig_7h, Fig_S1b, Fig_S1f …]
